# Supplementary material for: Mangrove Crab Ucides cordatus Removal Does Not Affect Sediment Parameters and Stipule Production in a One Year Experiment in Northern Brazil
Source: PLoS One. 2016 Dec 1;11(12):e0167375. doi: 10.1371/journal.pone.0167375 (PMC5131973; doi:10.1371/journal.pone.0167375)
Supplement: S1 File — (XLSX) [file pone.0167375.s002.xlsx]

## Sheet: River parameter
Date	Sampling	Time	Salinity	Water temperatur
18/11/2011	1	08:04:00	34.2	28.5
19/11/2011	1	07:24:00	34.3	28.2
20/11/2011	1	07:20:00	34.5	28.4
21/11/2011	1	07:15:00	34.7	28.4
21/11/2011	1	15:40:00	33.6	29.9
22/11/2011	1	15:54:00	33.1	27.1
22/11/2011	1	07:15:00	34.7	28.3
23/11/2011	1	16:02:00	34.8	29.4
23/11/2011	1	07:20:00	35.4	27.5
14/12/2011	2	08:40:00	35.5	28.1
14/12/2011	2	17:23:00	36	29.4
15/12/2011	2	08:43:00	35.3	28
16/12/2011	2	09:06:00	35.5	27.9
17/12/2011	2	17:27:00	36	29.3
17/12/2011	2	09:05:00	35.8	28
18/12/2011	2	12:25:00	35.7	28.4
18/12/2011	2	06:45:00	35.8	27.7
19/12/2011	2	14:15:00	35.9	28.6
19/12/2011	2	07:13:00	35.9	27.9
15/01/2012	3	17:11:00		29.5
15/01/2012	3	07:33:00		28.1
17/01/2012	3	14:35:00	35.2	29.1
17/01/2012	3	08:00:00	34.8	27.1
18/01/2012	3	07:09:00	35.5	27.8
18/01/2012	3	14:45:00	35.9	29
19/01/2012	3	07:21:00	35.8	28.3
20/01/2012	3	06:20:00		27.2
21/01/2012	3	06:18:00	35.8	28.6
21/01/2012	3	14:27:00		29.3
27/02/2012	4	16:36:00	24.6	29
27/02/2012	4	08:23:00	27	27.6
28/02/2012	4	16:55:00	24.9	28.7
28/02/2012	4	08:10:00	25.9	27.9
29/02/2012	4	17:55:00	25.2	29.2
29/02/2012	4	09:17:00	25.7	28
01/03/2012	4	15:26:00	26.7	29.1
01/03/2012	4	08:02:00	26.1	28.4
02/03/2012	4	07:58:00	26.7	28.1
02/03/2012	4	15:54:00	27.4	30
03/03/2012	4	07:54:00	27.6	28.3
03/03/2012	4	14:30:00	28.1	29.6
12/04/2012	5	07:28:00	28	28.5
12/04/2012	5	16:36:00	28.8	29.8
13/04/2012	5	06:53:00	29.2	28.5
13/04/2012	5	15:40:00	29.2	29.9
14/04/2012	5	06:54:00	30	28.9
14/04/2012	5	15:30:00	23.3	28
15/04/2012	5	07:00:00	26.3	27.9
15/04/2012	5	15:20:00	28.6	27.8
16/04/2012	5	07:54:00	22.8	27.1
16/04/2012	5	16:28:00	27.1	28.8
17/04/2012	5	14:30:00	28.3	29
25/06/2012	6	08:15:00	27.8	28.3
26/06/2012	6	07:59:00	26.4	27.7
26/06/2012	6	15:02:00	27.9	29.3
27/06/2012	6	06:48:00	28.3	28.3
28/06/2012	6	06:48:00	27.7	27.9
28/06/2012	6	14:29:00	27.8	29.5
29/06/2012	6	07:49:00	28.2	27.9
29/06/2012	6	14:08:00	27.7	29.6
30/06/2012	6	06:51:00	28.4	27.9
30/06/2012	6	14:07:00	29.3	27.1
08/09/2012	7	07:55:00	32.1	27.9
08/09/2012	7	15:35:00	32.8	29.2
09/09/2012	7	07:24:00	32.4	28
09/09/2012	7	14:50:00	32	29.2
10/09/2012	7	08:00:00	32.7	28.1
10/09/2012	7	15:11:00	32.8	29.4
11/09/2012	7	07:45:00	32.9	28.2
11/09/2012	7	14:36:00	33.6	29
12/09/2012	7	07:57:00	33	27.9
12/09/2012	7	14:45:00	32.9	28.9
13/09/2012	7	07:41:00	32.9	27.9
13/09/2012	7	14:08:00	33	29.5
03/11/2012	8	07:48:00	36.4	28.1
03/11/2012	8	16:37:00	36.4	29.8
04/11/2012	8	16:40:00	36.6	30
04/11/2012	8	07:42:00	36.7	28.8
05/11/2012	8	08:35:00	36.7	29.2
05/11/2012	8	16:43:00	36.7	30.5
06/11/2012	8	07:36:00	36.8	29.2
06/11/2012	8	15:00:00	36.8	30.4
07/11/2012	8	07:36:00	36.9	29
07/11/2012	8	14:55:00	36.9	30
08/11/2012	8	14:27:00	36.9	28.9
08/11/2012	8	07:28:00	36.9	28.4

## Sheet: Carapace width
Date	Crabsampling	Plot	Status	Carapace width (cm)	Comments
22/11/2011	1	1	live	6.4	all recorded
21/11/2011	1	1	carapace	7.2	every second recorded
21/11/2011	1	1	carapace	5.1	every second recorded
21/11/2011	1	1	carapace	5.4	every second recorded
21/11/2011	1	1	carapace	6.6	every second recorded
21/11/2011	1	1	carapace	6.3	every second recorded
22/11/2011	1	1	live	7.5	all recorded
21/11/2011	1	1	carapace	6.2	every second recorded
22/11/2011	1	1	live	8.7	all recorded
22/11/2011	1	1	live	7.1	all recorded
22/11/2011	1	1	live	7.1	all recorded
22/11/2011	1	1	live	6.1	all recorded
22/11/2011	1	1	live	5.4	all recorded
22/11/2011	1	1	carapace	6.7	all recorded
22/11/2011	1	1	carapace	6	all recorded
22/11/2011	1	1	carapace	6.8	all recorded
22/11/2011	1	1	live	6.7	all recorded
20/11/2011	1	1	live	5.6	all recorded
22/11/2011	1	1	live	7.9	all recorded
20/11/2011	1	1	live	6.8	all recorded
21/11/2011	1	1	carapace	6.2	every second recorded
20/11/2011	1	1	live	5.4	all recorded
20/11/2011	1	1	live	5.5	all recorded
20/11/2011	1	1	live	6.9	all recorded
20/11/2011	1	1	live	5.5	all recorded
21/11/2011	1	1	live	6.6	every second recorded
21/11/2011	1	1	live	6.7	every second recorded
21/11/2011	1	1	carapace	6.6	every second recorded
20/11/2011	1	1	live	7.3	all recorded
21/11/2011	1	1	carapace	7.4	every second recorded
21/11/2011	1	1	carapace	5.9	every second recorded
21/11/2011	1	1	carapace	7	every second recorded
21/11/2011	1	1	live	7.2	every second recorded
21/11/2011	1	1	live	5.5	every second recorded
21/11/2011	1	1	live	5.6	every second recorded
04/12/2011	2	1	carapace	6.5	every second recorded
03/12/2011	2	1	live	6.2	every second recorded
04/12/2011	2	1	live	6	every second recorded
03/12/2011	2	1	carapace	6.4	every second recorded
03/12/2011	2	1	carapace	5.3	every second recorded
04/12/2011	2	1	live	3.8	every second recorded
04/12/2011	2	1	live	7.2	every second recorded
03/12/2011	2	1	live	5.2	every second recorded
04/12/2011	2	1	live	6.4	every second recorded
04/12/2011	2	1	live	5.2	every second recorded
04/12/2011	2	1	carapace	5.6	every second recorded
03/12/2011	2	1	live	6.1	every second recorded
04/12/2011	2	1	carapace	6.1	every second recorded
04/12/2011	2	1	carapace	6.1	every second recorded
02/12/2011	2	1	carapace	5.6	every second recorded
04/12/2011	2	1	carapace	7.1	every second recorded
02/12/2011	2	1	carapace	6.3	every second recorded
02/12/2011	2	1	carapace	5.6	every second recorded
02/12/2011	2	1	carapace	4.7	every second recorded
02/12/2011	2	1	carapace	5.9	every second recorded
02/12/2011	2	1	carapace	5.5	every second recorded
02/12/2011	2	1	carapace	6	every second recorded
02/12/2011	2	1	carapace	4.2	every second recorded
02/12/2011	2	1	carapace	7	every second recorded
02/12/2011	2	1	carapace	6.3	every second recorded
02/12/2011	2	1	carapace	5.4	every second recorded
02/12/2011	2	1	carapace	6.2	every second recorded
02/12/2011	2	1	carapace	6	every second recorded
02/12/2011	2	1	carapace	5.3	every second recorded
02/12/2011	2	1	carapace	7.1	every second recorded
19/12/2011	3	1	live	4.7	all recorded
19/12/2011	3	1	live	5.6	all recorded
19/12/2011	3	1	live	5.1	all recorded
18/12/2011	3	1	carapace	6.1	all recorded
18/12/2011	3	1	carapace	6.8	all recorded
18/12/2011	3	1	carapace	5.1	all recorded
18/12/2011	3	1	carapace	5.1	all recorded
18/12/2011	3	1	carapace	4.6	all recorded
19/12/2011	3	1	carapace	4.5	all recorded
20/12/2011	3	1	live	6.4	all recorded
18/12/2011	3	1	carapace	4.7	all recorded
18/12/2011	3	1	carapace	5.4	all recorded
19/12/2011	3	1	carapace		all recorded
20/12/2011	3	1	live	5.1	all recorded
20/12/2011	3	1	live	5.7	all recorded
20/12/2011	3	1	live	6	all recorded
20/12/2011	3	1	live	3.9	all recorded
20/12/2011	3	1	live	5.9	all recorded
20/12/2011	3	1	live	4.5	all recorded
20/12/2011	3	1	live	6.2	all recorded
20/12/2011	3	1	carapace	6	all recorded
16/12/2011	3	1	carapace	5.6	all recorded
18/12/2011	3	1	live	5.8	all recorded
20/12/2011	3	1	live	5.6	all recorded
15/12/2011	3	1	live	5.2	all recorded
17/12/2011	3	1	live	3.4	all recorded
17/12/2011	3	1	carapace	6.1	all recorded
15/12/2011	3	1	live	5	all recorded
15/12/2011	3	1	live	6.1	all recorded
15/12/2011	3	1	carapace	6	all recorded
15/12/2011	3	1	carapace	6.2	all recorded
15/12/2011	3	1	carapace	6	all recorded
16/12/2011	3	1	carapace	6.1	all recorded
16/12/2011	3	1	carapace	7	all recorded
16/12/2011	3	1	carapace	6.4	all recorded
16/12/2011	3	1	carapace	7.2	all recorded
16/12/2011	3	1	carapace	5.2	all recorded
17/12/2011	3	1	carapace	7	all recorded
16/12/2011	3	1	carapace	5	all recorded
17/12/2011	3	1	live	5.1	all recorded
17/12/2011	3	1	carapace	5	all recorded
17/12/2011	3	1	carapace	5.8	all recorded
17/12/2011	3	1	carapace	5.7	all recorded
17/12/2011	3	1	carapace	6.2	all recorded
17/12/2011	3	1	carapace	5	all recorded
16/12/2011	3	1	carapace	6.7	all recorded
17/12/2011	3	1	carapace	5.1	all recorded
04/01/2012	4	1	live	6.3	every second recorded
04/01/2012	4	1	live	5.4	every second recorded
04/01/2012	4	1	live	5	every second recorded
04/01/2012	4	1	live	6.5	every second recorded
04/01/2012	4	1	live	6.3	every second recorded
04/01/2012	4	1	live	5	every second recorded
04/01/2012	4	1	live	7	every second recorded
05/01/2012	4	1	live	5.2	every second recorded
04/01/2012	4	1	live	7	every second recorded
04/01/2012	4	1	live	7.2	every second recorded
04/01/2012	4	1	live	6.6	every second recorded
04/01/2012	4	1	live	7.2	every second recorded
04/01/2012	4	1	live	7	every second recorded
05/01/2012	4	1	live	5.3	every second recorded
04/01/2012	4	1	carapace	4.4	every second recorded
05/01/2012	4	1	live	5.1	every second recorded
05/01/2012	4	1	live	4.2	every second recorded
05/01/2012	4	1	live	5.4	every second recorded
05/01/2012	4	1	live	5.5	every second recorded
04/01/2012	4	1	live	7.5	every second recorded
03/01/2012	4	1	live	6.1	every second recorded
05/01/2012	4	1	carapace	5.5	every second recorded
05/01/2012	4	1	carapace	5.2	every second recorded
04/01/2012	4	1	carapace	6	every second recorded
03/01/2012	4	1	live	4.3	every second recorded
05/01/2012	4	1	carapace	5.3	every second recorded
04/01/2012	4	1	live	6.7	every second recorded
03/01/2012	4	1	live	5.5	every second recorded
03/01/2012	4	1	live	5.4	every second recorded
03/01/2012	4	1	live	4.6	every second recorded
03/01/2012	4	1	live	5.1	every second recorded
03/01/2012	4	1	live	5.6	every second recorded
03/01/2012	4	1	live	5.9	every second recorded
03/01/2012	4	1	live	5.7	every second recorded
03/01/2012	4	1	live	4.9	every second recorded
03/01/2012	4	1	live	3.5	every second recorded
04/01/2012	4	1	live	6.6	every second recorded
03/01/2012	4	1	live	4.2	every second recorded
03/01/2012	4	1	live	4.7	every second recorded
03/01/2012	4	1	carapace	5.2	every second recorded
03/01/2012	4	1	carapace	5	every second recorded
03/01/2012	4	1	carapace	4.7	every second recorded
03/01/2012	4	1	carapace	4.8	every second recorded
03/01/2012	4	1	carapace	5.2	every second recorded
04/01/2012	4	1	live	5.4	every second recorded
04/01/2012	4	1	live	6.5	every second recorded
04/01/2012	4	1	live	5.5	every second recorded
03/01/2012	4	1	live	5.2	every second recorded
04/01/2012	4	1	live	7.3	every second recorded
17/01/2012	5	1	carapace	5.2	every second recorded
17/01/2012	5	1	live	7.3	every second recorded
17/01/2012	5	1	live	6.2	every second recorded
17/01/2012	5	1	live	6.2	every second recorded
17/01/2012	5	1	live	6.4	every second recorded
17/01/2012	5	1	live	5.5	every second recorded
17/01/2012	5	1	live	6	every second recorded
17/01/2012	5	1	carapace	6.5	every second recorded
17/01/2012	5	1	carapace	4.4	every second recorded
21/01/2012	5	1	live	7.2	all recorded
17/01/2012	5	1	carapace	7	every second recorded
17/01/2012	5	1	carapace	6.3	every second recorded
17/01/2012	5	1	carapace	5.4	every second recorded
17/01/2012	5	1	carapace	6.4	every second recorded
17/01/2012	5	1	carapace	6.5	every second recorded
17/01/2012	5	1	carapace	6.1	every second recorded
21/01/2012	5	1	live	6.5	all recorded
20/01/2012	5	1	carapace	6.2	all recorded
21/01/2012	5	1	carapace	6	all recorded
21/01/2012	5	1	carapace	5.7	all recorded
21/01/2012	5	1	carapace	4.6	all recorded
21/01/2012	5	1	carapace	5.2	all recorded
21/01/2012	5	1	carapace	6.1	all recorded
20/01/2012	5	1	carapace	4.1	all recorded
21/01/2012	5	1	live	5.6	all recorded
21/01/2012	5	1	live	5.6	all recorded
21/01/2012	5	1	live	5.7	all recorded
21/01/2012	5	1	live	6.5	all recorded
21/01/2012	5	1	live	5	all recorded
21/01/2012	5	1	live	5.6	all recorded
21/01/2012	5	1	live	5.6	all recorded
21/01/2012	5	1	live	5.9	all recorded
21/01/2012	5	1	carapace	6.2	all recorded
20/01/2012	5	1	carapace	6.8	all recorded
18/01/2012	5	1	carapace	6.5	all recorded
18/01/2012	5	1	carapace	6.4	all recorded
20/01/2012	5	1	live	6	all recorded
20/01/2012	5	1	live	5.2	all recorded
20/01/2012	5	1	live	5.8	all recorded
20/01/2012	5	1	live	6.8	all recorded
18/01/2012	5	1	carapace	6	all recorded
20/01/2012	5	1	carapace	4.2	all recorded
20/01/2012	5	1	live	5.1	all recorded
20/01/2012	5	1	carapace	7	all recorded
20/01/2012	5	1	carapace	6.1	all recorded
20/01/2012	5	1	carapace	5.5	all recorded
20/01/2012	5	1	carapace	5.6	all recorded
17/01/2012	5	1	carapace	5	every second recorded
21/01/2012	5	1	live	4.5	all recorded
20/01/2012	5	1	carapace	7	all recorded
17/01/2012	5	1	carapace	7	every second recorded
17/01/2012	5	1	carapace	6.4	every second recorded
20/01/2012	5	1	live	5.4	all recorded
17/01/2012	5	1	carapace	5.7	every second recorded
18/01/2012	5	1	carapace	5.6	all recorded
17/01/2012	5	1	carapace	6.8	every second recorded
17/01/2012	5	1	carapace	6.8	every second recorded
18/01/2012	5	1	live	5.7	all recorded
18/01/2012	5	1	live	5	all recorded
18/01/2012	5	1	live	6.5	all recorded
18/01/2012	5	1	live	6.4	all recorded
18/01/2012	5	1	live	4.5	all recorded
18/01/2012	5	1	carapace	5.2	all recorded
18/01/2012	5	1	carapace	6.4	all recorded
18/01/2012	5	1	carapace	5.6	all recorded
18/01/2012	5	1	carapace	6	all recorded
18/01/2012	5	1	carapace	5.4	all recorded
01/02/2012	6	1	live	4.1	every second recorded
01/02/2012	6	1	carapace	5.6	every second recorded
01/02/2012	6	1	carapace	5.2	every second recorded
01/02/2012	6	1	carapace	5.6	every second recorded
01/02/2012	6	1	carapace	6	every second recorded
01/02/2012	6	1	carapace	7	every second recorded
01/02/2012	6	1	carapace	7.6	every second recorded
01/02/2012	6	1	carapace	6	every second recorded
01/02/2012	6	1	carapace	6.9	every second recorded
01/02/2012	6	1	carapace	6.8	every second recorded
01/02/2012	6	1	carapace	6.2	every second recorded
01/02/2012	6	1	live	6.6	every second recorded
01/02/2012	6	1	live	5.2	every second recorded
01/02/2012	6	1	carapace	6.2	every second recorded
01/02/2012	6	1	live	5.4	every second recorded
01/02/2012	6	1	live	6.8	every second recorded
01/02/2012	6	1	live	4.9	every second recorded
02/01/2012	6	1	carapace	4.6	every second recorded
01/02/2012	6	1	live	5.5	every second recorded
02/01/2012	6	1	live	6	every second recorded
31/01/2012	6	1	live	6.1	every second recorded
31/01/2012	6	1	carapace	4.8	every second recorded
02/01/2012	6	1	carapace	5.5	every second recorded
02/01/2012	6	1	carapace	6	every second recorded
02/01/2012	6	1	live	6.1	every second recorded
02/01/2012	6	1	live	5.5	every second recorded
02/01/2012	6	1	live	3.2	every second recorded
02/01/2012	6	1	carapace	7.1	every second recorded
02/01/2012	6	1	live	5.6	every second recorded
02/01/2012	6	1	live	6.5	every second recorded
02/01/2012	6	1	live	5.1	every second recorded
02/01/2012	6	1	live	4.5	every second recorded
02/01/2012	6	1	live	5	every second recorded
02/01/2012	6	1	live	6.2	every second recorded
02/01/2012	6	1	live	5.6	every second recorded
02/01/2012	6	1	live	5	every second recorded
02/01/2012	6	1	live	4.5	every second recorded
02/01/2012	6	1	live	5.5	every second recorded
31/01/2012	6	1	live	5.8	every second recorded
31/01/2012	6	1	live	5	every second recorded
31/01/2012	6	1	live	5.3	every second recorded
31/01/2012	6	1	live	5	every second recorded
31/01/2012	6	1	live	5.8	every second recorded
31/01/2012	6	1	live	6.5	every second recorded
31/01/2012	6	1	live	5	every second recorded
31/01/2012	6	1	live	5.4	every second recorded
31/01/2012	6	1	live	7.2	every second recorded
31/01/2012	6	1	live	6.8	every second recorded
31/01/2012	6	1	live	6.7	every second recorded
31/01/2012	6	1	live	5.1	every second recorded
31/01/2012	6	1	carapace	5.2	every second recorded
31/01/2012	6	1	live	5.7	every second recorded
31/01/2012	6	1	live	6.8	every second recorded
31/01/2012	6	1	live	5.5	every second recorded
31/01/2012	6	1	live	7	every second recorded
31/01/2012	6	1	live	7.1	every second recorded
31/01/2012	6	1	carapace	4.2	every second recorded
31/01/2012	6	1	carapace	4.3	every second recorded
31/01/2012	6	1	carapace	5.4	every second recorded
31/01/2012	6	1	live	6.6	every second recorded
31/01/2012	6	1	carapace	5.2	every second recorded
31/01/2012	6	1	live	5.8	every second recorded
31/01/2012	6	1	carapace	5.8	every second recorded
31/01/2012	6	1	carapace	5.6	every second recorded
31/01/2012	6	1	carapace	6.2	every second recorded
31/01/2012	6	1	carapace	6.6	every second recorded
31/01/2012	6	1	carapace	4.4	every second recorded
31/01/2012	6	1	carapace	7.2	every second recorded
31/01/2012	6	1	carapace	5.6	every second recorded
31/01/2012	6	1	carapace	5.4	every second recorded
31/01/2012	6	1	carapace	6.1	every second recorded
31/01/2012	6	1	carapace	4.6	every second recorded
31/01/2012	6	1	live	5.2	every second recorded
31/01/2012	6	1	carapace	5.1	every second recorded
18/02/2012	7	1	live	5	every second recorded
19/02/2012	7	1	live	7	every second recorded
19/02/2012	7	1	live	6.4	every second recorded
18/02/2012	7	1	carapace	5.5	every second recorded
18/02/2012	7	1	carapace	5.8	every second recorded
18/02/2012	7	1	live	6.4	every second recorded
18/02/2012	7	1	carapace	5	every second recorded
18/02/2012	7	1	live	5.5	every second recorded
18/02/2012	7	1	carapace	4.6	every second recorded
18/02/2012	7	1	carapace	6.7	every second recorded
18/02/2012	7	1	live	6	every second recorded
18/02/2012	7	1	live	4.1	every second recorded
18/02/2012	7	1	live	4.5	every second recorded
18/02/2012	7	1	live	5.3	every second recorded
19/02/2012	7	1	live	5	every second recorded
18/02/2012	7	1	carapace	6.3	every second recorded
19/02/2012	7	1	live	5.4	every second recorded
18/02/2012	7	1	live	6.3	every second recorded
16/02/2012	7	1	live	6.2	all recorded
19/02/2012	7	1	carapace	5.3	every second recorded
19/02/2012	7	1	carapace	4.5	every second recorded
19/02/2012	7	1	carapace	6.1	every second recorded
19/02/2012	7	1	carapace	5.5	every second recorded
19/02/2012	7	1	carapace	6.5	every second recorded
19/02/2012	7	1	live	4.7	every second recorded
19/02/2012	7	1	live	5.8	every second recorded
19/02/2012	7	1	live	5.7	every second recorded
19/02/2012	7	1	live	4.3	every second recorded
19/02/2012	7	1	live	5.5	every second recorded
19/02/2012	7	1	live	6	every second recorded
19/02/2012	7	1	live	5.4	every second recorded
19/02/2012	7	1	live	6.8	every second recorded
19/02/2012	7	1	carapace	5.4	every second recorded
16/02/2012	7	1	live	6	all recorded
16/02/2012	7	1	carapace	6.2	every second recorded
16/02/2012	7	1	carapace	5.1	every second recorded
16/02/2012	7	1	carapace	5.4	every second recorded
16/02/2012	7	1	carapace	5.7	every second recorded
16/02/2012	7	1	carapace	6.4	every second recorded
16/02/2012	7	1	carapace	6.7	every second recorded
16/02/2012	7	1	live	5.6	all recorded
16/02/2012	7	1	live	5.2	all recorded
16/02/2012	7	1	live	6.6	all recorded
16/02/2012	7	1	live	6	all recorded
16/02/2012	7	1	live	6.3	all recorded
16/02/2012	7	1	live	7.2	all recorded
16/02/2012	7	1	live	5.6	all recorded
17/02/2012	7	1	carapace	5.2	every second recorded
16/02/2012	7	1	carapace	6.5	every second recorded
17/02/2012	7	1	carapace	7.5	every second recorded
17/02/2012	7	1	carapace	6	every second recorded
17/02/2012	7	1	carapace	5.5	every second recorded
16/02/2012	7	1	live	7.5	all recorded
16/02/2012	7	1	carapace	5.5	every second recorded
17/02/2012	7	1	carapace	5.8	every second recorded
17/02/2012	7	1	live	5.5	every second recorded
17/02/2012	7	1	live	5.5	every second recorded
17/02/2012	7	1	live	6.7	every second recorded
17/02/2012	7	1	live	7	every second recorded
17/02/2012	7	1	live	6.5	every second recorded
17/02/2012	7	1	live	5.6	every second recorded
17/02/2012	7	1	live	6.4	every second recorded
17/02/2012	7	1	live	6.8	every second recorded
17/02/2012	7	1	live	4.6	every second recorded
17/02/2012	7	1	live	5.8	every second recorded
01/03/2012	8	1	live	5	every second recorded
01/03/2012	8	1	carapace	5.3	every second recorded
01/03/2012	8	1	carapace	6.2	every second recorded
01/03/2012	8	1	carapace	5.4	every second recorded
01/03/2012	8	1	carapace	5.3	every second recorded
01/03/2012	8	1	carapace	6.2	every second recorded
01/03/2012	8	1	live	5	every second recorded
01/03/2012	8	1	live	7.3	every second recorded
01/03/2012	8	1	carapace	5.4	every second recorded
01/03/2012	8	1	carapace	6.5	every second recorded
01/03/2012	8	1	live	4.6	every second recorded
01/03/2012	8	1	live	6	every second recorded
01/03/2012	8	1	live	5.3	every second recorded
01/03/2012	8	1	live	5	every second recorded
01/03/2012	8	1	live	5.3	every second recorded
01/03/2012	8	1	live	5.2	every second recorded
01/03/2012	8	1	live	4.2	every second recorded
01/03/2012	8	1	live	4.6	every second recorded
01/03/2012	8	1	live	5	every second recorded
01/03/2012	8	1	carapace	4.8	every second recorded
03/02/2012	8	1	live	5.3	all recorded
01/03/2012	8	1	live	5.8	every second recorded
02/03/2012	8	1	carapace	5.5	every second recorded
29/02/2012	8	1	live	6	every second recorded
03/02/2012	8	1	live	5.3	all recorded
03/02/2012	8	1	live	4.7	all recorded
03/02/2012	8	1	live	4.7	all recorded
03/02/2012	8	1	live	7	all recorded
03/02/2012	8	1	live	5.4	all recorded
03/02/2012	8	1	live	5.4	all recorded
29/02/2012	8	1	live	5.6	every second recorded
03/02/2012	8	1	live	5	all recorded
01/03/2012	8	1	live	5	every second recorded
02/03/2012	8	1	carapace	4.6	every second recorded
02/03/2012	8	1	carapace	5.2	every second recorded
01/03/2012	8	1	carapace	5.5	every second recorded
02/03/2012	8	1	carapace	7.1	every second recorded
02/03/2012	8	1	live	4.6	every second recorded
02/03/2012	8	1	live	6.7	every second recorded
02/03/2012	8	1	live	4.5	every second recorded
02/03/2012	8	1	live	5.2	every second recorded
02/03/2012	8	1	live	5.6	every second recorded
02/03/2012	8	1	live	6.6	every second recorded
02/03/2012	8	1	live	6.5	every second recorded
01/03/2012	8	1	carapace	5	every second recorded
01/03/2012	8	1	carapace	5.2	every second recorded
02/03/2012	8	1	carapace	4.4	every second recorded
29/02/2012	8	1	live	5.1	every second recorded
29/02/2012	8	1	carapace	5.2	every second recorded
29/02/2012	8	1	live	6.2	every second recorded
29/02/2012	8	1	live	5	every second recorded
29/02/2012	8	1	live	5.6	every second recorded
29/02/2012	8	1	live	4.6	every second recorded
29/02/2012	8	1	live	4.5	every second recorded
29/02/2012	8	1	live	4.3	every second recorded
29/02/2012	8	1	live	5.5	every second recorded
29/02/2012	8	1	live	6	every second recorded
29/02/2012	8	1	live	6	every second recorded
29/02/2012	8	1	live	5	every second recorded
29/02/2012	8	1	live	5.4	every second recorded
29/02/2012	8	1	live	6.2	every second recorded
29/02/2012	8	1	live	5.1	every second recorded
29/02/2012	8	1	live	6	every second recorded
29/02/2012	8	1	live	5.2	every second recorded
29/02/2012	8	1	live	7	every second recorded
29/02/2012	8	1	live	5.3	every second recorded
29/02/2012	8	1	live	5	every second recorded
29/02/2012	8	1	live	5.1	every second recorded
03/02/2012	8	1	live	6	all recorded
03/02/2012	8	1	live	5.4	all recorded
29/02/2012	8	1	live	6.6	every second recorded
29/02/2012	8	1	carapace	6.6	every second recorded
03/02/2012	8	1	carapace	5.2	all recorded
29/02/2012	8	1	carapace	5.7	every second recorded
29/02/2012	8	1	carapace	5.1	every second recorded
29/02/2012	8	1	carapace	5	every second recorded
29/02/2012	8	1	carapace	5.8	every second recorded
29/02/2012	8	1	carapace	5.3	every second recorded
29/02/2012	8	1	carapace	5.2	every second recorded
29/02/2012	8	1	carapace	6	every second recorded
29/02/2012	8	1	carapace	4.6	every second recorded
29/02/2012	8	1	live	6.7	every second recorded
29/02/2012	8	1	carapace	5	every second recorded
01/03/2012	8	1	live	5.4	every second recorded
29/02/2012	8	1	carapace	6.2	every second recorded
29/02/2012	8	1	carapace	5.3	every second recorded
29/02/2012	8	1	carapace	5	every second recorded
29/02/2012	8	1	live	4.7	every second recorded
29/02/2012	8	1	live	5.2	every second recorded
29/02/2012	8	1	live	5.3	every second recorded
29/02/2012	8	1	live	5.5	every second recorded
29/02/2012	8	1	live	4.5	every second recorded
29/02/2012	8	1	live	5.6	every second recorded
29/02/2012	8	1	live	4	every second recorded
29/02/2012	8	1	carapace	6	every second recorded
03/02/2012	8	1	live	4.2	all recorded
17/03/2012	9	1	carapace	5	every second recorded
14/03/2012	9	1	carapace	6	all recorded
14/03/2012	9	1	carapace	4.6	all recorded
15/03/2012	9	1	vivio	5	every second recorded
15/03/2012	9	1	carapace	6.4	every second recorded
15/03/2012	9	1	carapace	5.2	every second recorded
15/03/2012	9	1	carapace	5.6	every second recorded
15/03/2012	9	1	carapace	4.6	every second recorded
15/03/2012	9	1	carapace	6.3	every second recorded
17/03/2012	9	1	live	6.2	every second recorded
17/03/2012	9	1	live	4.4	every second recorded
17/03/2012	9	1	live	6.3	every second recorded
14/03/2012	9	1	carapace	5.7	all recorded
17/03/2012	9	1	live	5	every second recorded
17/03/2012	9	1	live	5.4	every second recorded
17/03/2012	9	1	carapace	5.4	every second recorded
17/03/2012	9	1	carapace	5.7	every second recorded
17/03/2012	9	1	carapace	5.4	every second recorded
17/03/2012	9	1	carapace	6.2	every second recorded
17/03/2012	9	1	carapace	6	every second recorded
17/03/2012	9	1	carapace	6.8	every second recorded
17/03/2012	9	1	live	5.4	every second recorded
17/03/2012	9	1	live	6.4	every second recorded
14/03/2012	9	1	live	6	all recorded
14/03/2012	9	1	live	5.9	all recorded
17/03/2012	9	1	live	5.2	every second recorded
15/03/2012	9	1	vivio	5.6	every second recorded
14/03/2012	9	1	carapace	6.9	all recorded
15/03/2012	9	1	vivio	5.6	every second recorded
14/03/2012	9	1	carapace	6.8	all recorded
14/03/2012	9	1	carapace	6.2	all recorded
14/03/2012	9	1	carapace	5.7	all recorded
14/03/2012	9	1	carapace	7.4	all recorded
14/03/2012	9	1	carapace	5.2	all recorded
14/03/2012	9	1	carapace	6.5	all recorded
14/03/2012	9	1	carapace	5.1	all recorded
14/03/2012	9	1	carapace	5.3	all recorded
14/03/2012	9	1	carapace	5.6	all recorded
14/03/2012	9	1	carapace	5.2	all recorded
14/03/2012	9	1	carapace	4.9	all recorded
17/03/2012	9	1	carapace	5.4	every second recorded
14/03/2012	9	1	carapace	5.7	all recorded
14/03/2012	9	1	carapace	5.4	all recorded
14/03/2012	9	1	carapace	4.5	all recorded
14/03/2012	9	1	carapace	5	all recorded
14/03/2012	9	1	carapace	5.4	all recorded
14/03/2012	9	1	carapace	5.2	all recorded
15/03/2012	9	1	vivio	5.5	every second recorded
15/03/2012	9	1	vivio	4.5	every second recorded
15/03/2012	9	1	vivio	5.1	every second recorded
15/03/2012	9	1	vivio	5.8	every second recorded
14/03/2012	9	1	carapace	6.9	all recorded
14/03/2012	9	1	carapace	5	all recorded
29/03/2012	10	1	live	5.3	all recorded
31/03/2012	10	1	live	6	all recorded
31/03/2012	10	1	carapace	5.5	all recorded
31/03/2012	10	1	carapace	5.2	all recorded
31/03/2012	10	1	carapace	4.3	all recorded
31/03/2012	10	1	carapace	7.2	all recorded
31/03/2012	10	1	carapace	4.6	all recorded
31/03/2012	10	1	carapace	5	all recorded
31/03/2012	10	1	carapace	5.3	all recorded
31/03/2012	10	1	live	5.2	all recorded
30/03/2012	10	1	live	5.5	every second recorded
31/03/2012	10	1	live	5.4	all recorded
30/03/2012	10	1	live	6.2	every second recorded
31/03/2012	10	1	live	5.6	all recorded
30/03/2012	10	1	carapace	5.5	every second recorded
30/03/2012	10	1	carapace	5.7	every second recorded
30/03/2012	10	1	carapace	5.1	every second recorded
30/03/2012	10	1	carapace	5	every second recorded
30/03/2012	10	1	live	6	every second recorded
30/03/2012	10	1	live	6.1	every second recorded
30/03/2012	10	1	live	5.1	every second recorded
31/03/2012	10	1	live	6	all recorded
29/03/2012	10	1	carapace	6.3	all recorded
29/03/2012	10	1	live	4.4	all recorded
29/03/2012	10	1	live	5	all recorded
29/03/2012	10	1	live	6.4	all recorded
30/03/2012	10	1	live	6.4	every second recorded
29/03/2012	10	1	live	5.1	all recorded
29/03/2012	10	1	live	4.7	all recorded
29/03/2012	10	1	live	5.2	all recorded
29/03/2012	10	1	carapace	6.5	all recorded
29/03/2012	10	1	carapace	7	all recorded
29/03/2012	10	1	carapace	5.5	all recorded
29/03/2012	10	1	carapace	5.5	all recorded
29/03/2012	10	1	carapace	6.1	all recorded
29/03/2012	10	1	carapace	5.6	all recorded
29/03/2012	10	1	carapace	5.4	all recorded
29/03/2012	10	1	carapace	5.2	all recorded
29/03/2012	10	1	live	6	all recorded
29/03/2012	10	1	carapace	4.8	all recorded
29/03/2012	10	1	live	5.2	all recorded
29/03/2012	10	1	carapace	6.2	all recorded
29/03/2012	10	1	carapace	4.5	all recorded
29/03/2012	10	1	carapace	4	all recorded
29/03/2012	10	1	carapace	4.8	all recorded
29/03/2012	10	1	carapace	6.3	all recorded
29/03/2012	10	1	carapace	6.1	all recorded
29/03/2012	10	1	carapace	6.7	all recorded
16/04/2012	11	1	live	5.8	every second recorded
15/04/2012	11	1	live	5.4	every second recorded
16/04/2012	11	1	carapace	6.5	every second recorded
16/04/2012	11	1	carapace	6.4	every second recorded
16/04/2012	11	1	carapace	6.5	every second recorded
16/04/2012	11	1	carapace	6.4	every second recorded
16/04/2012	11	1	carapace	8	every second recorded
16/04/2012	11	1	carapace	7.3	every second recorded
16/04/2012	11	1	live	5.6	every second recorded
16/04/2012	11	1	live	6.2	every second recorded
16/04/2012	11	1	live	6	every second recorded
16/04/2012	11	1	live	5.5	every second recorded
16/04/2012	11	1	carapace	6.5	every second recorded
17/04/2012	11	1	carapace	5.6	all recorded
16/04/2012	11	1	live	5.3	every second recorded
17/04/2012	11	1	live	4	all recorded
14/04/2012	11	1	live	4.3	every second recorded
17/04/2012	11	1	live	7.3	all recorded
16/04/2012	11	1	live	4.8	every second recorded
17/04/2012	11	1	carapace	5.4	all recorded
15/04/2012	11	1	carapace	6	every second recorded
17/04/2012	11	1	live	3	all recorded
17/04/2012	11	1	live	5.4	all recorded
16/04/2012	11	1	carapace	4.3	every second recorded
17/04/2012	11	1	live	5.7	all recorded
17/04/2012	11	1	live	5.6	all recorded
17/04/2012	11	1	live	6.1	all recorded
17/04/2012	11	1	live	6.7	all recorded
17/04/2012	11	1	live	6.4	all recorded
17/04/2012	11	1	live	7.2	all recorded
17/04/2012	11	1	carapace	5	all recorded
14/04/2012	11	1	live	5.4	every second recorded
14/04/2012	11	1	live	5.7	every second recorded
15/04/2012	11	1	carapace	5.8	every second recorded
14/04/2012	11	1	live	7.3	every second recorded
14/04/2012	11	1	live	6.8	every second recorded
14/04/2012	11	1	live	6.7	every second recorded
14/04/2012	11	1	live	5.3	every second recorded
14/04/2012	11	1	live	5.6	every second recorded
14/04/2012	11	1	live	5	every second recorded
14/04/2012	11	1	live	4.5	every second recorded
14/04/2012	11	1	live	4.8	every second recorded
14/04/2012	11	1	live	5	every second recorded
14/04/2012	11	1	live	5.6	every second recorded
14/04/2012	11	1	live	5.4	every second recorded
14/04/2012	11	1	live	4.8	every second recorded
15/04/2012	11	1	live	4.5	every second recorded
15/04/2012	11	1	carapace	5.5	every second recorded
14/04/2012	11	1	live	7.8	every second recorded
15/04/2012	11	1	carapace	6.3	every second recorded
15/04/2012	11	1	live	5	every second recorded
15/04/2012	11	1	carapace	6	every second recorded
15/04/2012	11	1	live	4.6	every second recorded
15/04/2012	11	1	live	5.4	every second recorded
15/04/2012	11	1	live	5.5	every second recorded
15/04/2012	11	1	live	5	every second recorded
15/04/2012	11	1	live	7.6	every second recorded
14/04/2012	11	1	carapace	7.3	every second recorded
14/04/2012	11	1	live	6	every second recorded
14/04/2012	11	1	live	5.1	every second recorded
15/04/2012	11	1	carapace	7.8	every second recorded
30/04/2012	12	1	carapace	5.7	every second recorded
30/04/2012	12	1	carapace	5.3	every second recorded
30/04/2012	12	1	carapace	6.7	every second recorded
30/04/2012	12	1	carapace	5.8	every second recorded
30/04/2012	12	1	carapace	8	every second recorded
30/04/2012	12	1	live	4.7	every second recorded
30/04/2012	12	1	live	5	every second recorded
30/04/2012	12	1	live	5.7	every second recorded
30/04/2012	12	1	carapace	7	every second recorded
30/04/2012	12	1	live	5.3	every second recorded
01/05/2012	12	1	live	7.2	all recorded
30/04/2012	12	1	live	5.3	every second recorded
30/04/2012	12	1	carapace	6	every second recorded
30/04/2012	12	1	carapace	6.6	every second recorded
30/04/2012	12	1	carapace	5.8	every second recorded
30/04/2012	12	1	carapace	6.3	every second recorded
01/05/2012	12	1	live	3.7	all recorded
01/05/2012	12	1	live	5	all recorded
01/05/2012	12	1	carapace	5.4	all recorded
01/05/2012	12	1	live	5.4	all recorded
01/05/2012	12	1	live	4.5	all recorded
01/05/2012	12	1	carapace	5.8	all recorded
01/05/2012	12	1	carapace	6.7	all recorded
30/04/2012	12	1	live	4	every second recorded
28/04/2012	12	1	carapace	5.6	every second recorded
01/05/2012	12	1	live	4.7	all recorded
28/04/2012	12	1	live	4.5	every second recorded
28/04/2012	12	1	live	5.1	every second recorded
28/04/2012	12	1	carapace	5.3	every second recorded
28/04/2012	12	1	live	3.2	every second recorded
30/04/2012	12	1	live	4.4	every second recorded
28/04/2012	12	1	live	6.7	every second recorded
28/04/2012	12	1	live	5.2	every second recorded
28/04/2012	12	1	live	4.4	every second recorded
28/04/2012	12	1	live	6.3	every second recorded
28/04/2012	12	1	live	7.2	every second recorded
28/04/2012	12	1	live	5.5	every second recorded
28/04/2012	12	1	live	4.3	every second recorded
28/04/2012	12	1	live	5.6	every second recorded
28/04/2012	12	1	carapace	4.4	every second recorded
28/04/2012	12	1	live	6.2	every second recorded
28/04/2012	12	1	live	4.4	every second recorded
30/04/2012	12	1	live	6.2	every second recorded
28/04/2012	12	1	carapace	5.1	every second recorded
28/04/2012	12	1	carapace	6.5	every second recorded
28/04/2012	12	1	carapace	7.2	every second recorded
28/04/2012	12	1	carapace	5.4	every second recorded
28/04/2012	12	1	carapace	6.3	every second recorded
28/04/2012	12	1	carapace	7.2	every second recorded
28/04/2012	12	1	live	6.1	every second recorded
28/04/2012	12	1	live	6.1	every second recorded
28/04/2012	12	1	live	5.6	every second recorded
12/05/2012	13	1	live	6.1	every second recorded
12/05/2012	13	1	live	5.5	every second recorded
12/05/2012	13	1	carapace	6.6	every second recorded
12/05/2012	13	1	carapace	5.5	every second recorded
12/05/2012	13	1	live	4.5	every second recorded
12/05/2012	13	1	live	6.5	every second recorded
12/05/2012	13	1	live	7.1	every second recorded
12/05/2012	13	1	live	6.6	every second recorded
12/05/2012	13	1	carapace	4.5	every second recorded
12/05/2012	13	1	live	6.8	every second recorded
12/05/2012	13	1	live	5.6	every second recorded
12/05/2012	13	1	live	4.5	every second recorded
12/05/2012	13	1	live	4.4	every second recorded
12/05/2012	13	1	live	7.1	every second recorded
12/05/2012	13	1	live	5.5	every second recorded
12/05/2012	13	1	live	7.7	every second recorded
12/05/2012	13	1	live	5.6	every second recorded
12/05/2012	13	1	carapace	6.7	every second recorded
12/05/2012	13	1	live	5.6	every second recorded
15/05/2012	13	1	live	6	all recorded
12/05/2012	13	1	carapace	5.4	every second recorded
15/05/2012	13	1	live	5.3	all recorded
15/05/2012	13	1	live	5.4	all recorded
14/05/2012	13	1	live	5.3	all recorded
14/05/2012	13	1	carapace	6.3	all recorded
14/05/2012	13	1	carapace	3.2	all recorded
14/05/2012	13	1	carapace	6	all recorded
14/05/2012	13	1	carapace	4.2	all recorded
14/05/2012	13	1	carapace	5.3	all recorded
14/05/2012	13	1	carapace	5.8	all recorded
14/05/2012	13	1	carapace	5.2	all recorded
14/05/2012	13	1	carapace	5.6	all recorded
12/05/2012	13	1	carapace	5.3	every second recorded
15/05/2012	13	1	live	6	all recorded
14/05/2012	13	1	carapace	5	all recorded
12/05/2012	13	1	carapace	5.6	every second recorded
12/05/2012	13	1	carapace	5.1	every second recorded
12/05/2012	13	1	carapace	6.1	every second recorded
12/05/2012	13	1	carapace	4.5	every second recorded
14/05/2012	13	1	live	5.4	all recorded
14/05/2012	13	1	live	4.3	all recorded
14/05/2012	13	1	live	4.5	all recorded
14/05/2012	13	1	live	4.7	all recorded
14/05/2012	13	1	carapace	6	all recorded
14/05/2012	13	1	carapace	7	all recorded
02/06/2012	14	1	live	6	all recorded
02/06/2012	14	1	carapace	5.4	all recorded
02/06/2012	14	1	live	3.2	all recorded
02/06/2012	14	1	live	6.3	all recorded
02/06/2012	14	1	live	3.4	all recorded
02/06/2012	14	1	live	6.2	all recorded
02/06/2012	14	1	live	7.3	all recorded
02/06/2012	14	1	live	4.3	all recorded
02/06/2012	14	1	live	7.2	all recorded
02/06/2012	14	1	live	5	all recorded
01/06/2012	14	1	carapace	6	all recorded
02/06/2012	14	1	live	6	all recorded
02/06/2012	14	1	live	4.6	all recorded
02/06/2012	14	1	carapace	3.4	all recorded
02/06/2012	14	1	carapace	4.3	all recorded
02/06/2012	14	1	live	5.2	all recorded
31/05/2012	14	1	live	5.1	all recorded
02/06/2012	14	1	carapace	6.2	all recorded
31/05/2012	14	1	live	5.1	all recorded
31/05/2012	14	1	live	6.1	all recorded
31/05/2012	14	1	live	5.8	all recorded
31/05/2012	14	1	live	5.5	all recorded
31/05/2012	14	1	carapace	5.2	all recorded
31/05/2012	14	1	live	5.5	all recorded
02/06/2012	14	1	live	6.3	all recorded
31/05/2012	14	1	live	5.8	all recorded
31/05/2012	14	1	live	5.4	all recorded
31/05/2012	14	1	live	5.2	all recorded
02/06/2012	14	1	live	4.3	all recorded
31/05/2012	14	1	live	5.7	all recorded
01/06/2012	14	1	live	5.3	all recorded
01/06/2012	14	1	live	5.4	all recorded
01/06/2012	14	1	live	5.3	all recorded
01/06/2012	14	1	live	4.6	all recorded
01/06/2012	14	1	carapace	5.7	all recorded
31/05/2012	14	1	live	5.6	all recorded
13/06/2012	15	1	carapace	6.1	all recorded
13/06/2012	15	1	live	5.3	all recorded
13/06/2012	15	1	live	4.5	all recorded
13/06/2012	15	1	live	5.6	all recorded
14/06/2012	15	1	carapace	5.3	all recorded
12/06/2012	15	1	live	5.6	all recorded
14/06/2012	15	1	carapace	4.7	all recorded
12/06/2012	15	1	live	5	all recorded
13/06/2012	15	1	carapace	5.6	all recorded
12/06/2012	15	1	live	5.9	all recorded
12/06/2012	15	1	carapace	6.6	all recorded
13/06/2012	15	1	live	5.4	all recorded
13/06/2012	15	1	live	4.5	all recorded
13/06/2012	15	1	live	6.3	all recorded
13/06/2012	15	1	live	5.4	all recorded
13/06/2012	15	1	live	5.1	all recorded
12/06/2012	15	1	live	4.7	all recorded
12/06/2012	15	1	live	4.9	all recorded
13/06/2012	15	1	live	6.2	all recorded
28/06/2012	16	1	carapace	5.7	all recorded
28/06/2012	16	1	carapace	4.2	all recorded
28/06/2012	16	1	carapace	7.2	all recorded
28/06/2012	16	1	carapace	6	all recorded
28/06/2012	16	1	carapace	5.3	all recorded
29/06/2012	16	1	live	4.6	all recorded
28/06/2012	16	1	live	4.8	all recorded
29/06/2012	16	1	carapace	6.1	all recorded
28/06/2012	16	1	carapace	5.2	all recorded
28/06/2012	16	1	carapace	5.2	all recorded
29/06/2012	16	1	carapace	6.5	all recorded
26/06/2012	16	1	live	6.2	all recorded
29/06/2012	16	1	carapace	5	all recorded
28/06/2012	16	1	live	5.3	all recorded
26/06/2012	16	1	live	6.4	all recorded
26/06/2012	16	1	live	5.2	all recorded
26/06/2012	16	1	live	6	all recorded
26/06/2012	16	1	live	6.7	all recorded
27/06/2012	16	1	live	5	all recorded
27/06/2012	16	1	live	5.7	all recorded
27/06/2012	16	1	live	4.5	all recorded
27/06/2012	16	1	live	5.5	all recorded
27/06/2012	16	1	live	5.6	all recorded
26/06/2012	16	1	live	5.6	all recorded
14/07/2012	17	1	carapace	6.2	all recorded
14/07/2012	17	1	carapace	6	all recorded
14/07/2012	17	1	carapace	5.7	all recorded
14/07/2012	17	1	carapace	6	all recorded
14/07/2012	17	1	carapace	4.3	all recorded
14/07/2012	17	1	carapace	4.5	all recorded
14/07/2012	17	1	carapace	5	all recorded
14/07/2012	17	1	carapace	5.4	all recorded
14/07/2012	17	1	carapace	6.3	all recorded
14/07/2012	17	1	live	3.4	all recorded
14/07/2012	17	1	carapace	5	all recorded
14/07/2012	17	1	live	5.4	all recorded
14/07/2012	17	1	carapace	4.6	all recorded
14/07/2012	17	1	carapace	4.6	all recorded
14/07/2012	17	1	live	6	all recorded
14/07/2012	17	1	carapace	5.3	all recorded
14/07/2012	17	1	carapace	4	all recorded
14/07/2012	17	1	carapace	5.8	all recorded
14/07/2012	17	1	carapace	6.7	all recorded
14/07/2012	17	1	carapace	5.2	all recorded
14/07/2012	17	1	carapace	4.5	all recorded
14/07/2012	17	1	carapace	5.8	all recorded
12/07/2012	17	1	live	5.3	every second recorded
14/07/2012	17	1	carapace	6.2	all recorded
12/07/2012	17	1	live	6.4	every second recorded
14/07/2012	17	1	live	5.4	all recorded
12/07/2012	17	1	carapace	5.1	every second recorded
12/07/2012	17	1	live	4	every second recorded
12/07/2012	17	1	live	5.7	every second recorded
12/07/2012	17	1	live	4.8	every second recorded
12/07/2012	17	1	live	6.8	every second recorded
12/07/2012	17	1	live	5.7	every second recorded
12/07/2012	17	1	live	5.4	every second recorded
12/07/2012	17	1	live	5	every second recorded
12/07/2012	17	1	live	6	every second recorded
13/07/2012	17	1	live	4.5	every second recorded
13/07/2012	17	1	carapace	5.6	every second recorded
13/07/2012	17	1	live	4.4	every second recorded
13/07/2012	17	1	live	6.3	every second recorded
13/07/2012	17	1	live	5.5	every second recorded
13/07/2012	17	1	live	5.1	every second recorded
13/07/2012	17	1	live	4.2	every second recorded
13/07/2012	17	1	live	5.7	every second recorded
13/07/2012	17	1	carapace	4.8	every second recorded
14/07/2012	17	1	live	6.4	all recorded
12/07/2012	17	1	live	5	every second recorded
13/07/2012	17	1	carapace	4.1	every second recorded
13/07/2012	17	1	live	6.2	every second recorded
30/07/2012	18	1	carapace	5	all recorded
30/07/2012	18	1	live	6.3	all recorded
30/07/2012	18	1	live	5.2	all recorded
30/07/2012	18	1	live	4.3	all recorded
30/07/2012	18	1	live	5	all recorded
31/07/2012	18	1	carapace	5.3	all recorded
30/07/2012	18	1	live	3.6	all recorded
30/07/2012	18	1	live	6.7	all recorded
30/07/2012	18	1	carapace	4.3	all recorded
30/07/2012	18	1	carapace	6.3	all recorded
31/07/2012	18	1	carapace	7.3	all recorded
31/07/2012	18	1	carapace	6.4	all recorded
31/07/2012	18	1	carapace	5.2	all recorded
31/07/2012	18	1	carapace	4.7	all recorded
31/07/2012	18	1	carapace	5.1	all recorded
30/07/2012	18	1	live	4	all recorded
30/07/2012	18	1	carapace	4.3	all recorded
31/07/2012	18	1	carapace	6	all recorded
28/07/2012	18	1	live	4.6	all recorded
30/07/2012	18	1	carapace	6.3	all recorded
28/07/2012	18	1	live	6.3	all recorded
28/07/2012	18	1	live	5.4	all recorded
28/07/2012	18	1	live	7.6	all recorded
30/07/2012	18	1	live	7	all recorded
28/07/2012	18	1	live	7.3	all recorded
28/07/2012	18	1	live	5.3	all recorded
28/07/2012	18	1	live	4.7	all recorded
28/07/2012	18	1	live	4.3	all recorded
30/07/2012	18	1	live	5.2	all recorded
28/07/2012	18	1	live	5.3	all recorded
28/07/2012	18	1	carapace	6.3	all recorded
28/07/2012	18	1	carapace	4.5	all recorded
28/07/2012	18	1	carapace	6	all recorded
28/07/2012	18	1	carapace	5.6	all recorded
30/07/2012	18	1	live	6.3	all recorded
28/07/2012	18	1	live	6	all recorded
30/07/2012	18	1	live	3.4	all recorded
28/07/2012	18	1	live	6	all recorded
13/08/2012	19	1	live	4.3	all recorded
11/08/2012	19	1	carapace	5.6	all recorded
11/08/2012	19	1	carapace	5.6	all recorded
11/08/2012	19	1	live	6.3	all recorded
11/08/2012	19	1	live	6.3	all recorded
11/08/2012	19	1	live	5	all recorded
11/08/2012	19	1	live	6.1	all recorded
13/08/2012	19	1	live	4.3	all recorded
11/08/2012	19	1	live	6.2	all recorded
13/08/2012	19	1	live	4	all recorded
13/08/2012	19	1	live	5	all recorded
13/08/2012	19	1	live	5.7	all recorded
13/08/2012	19	1	live	5	all recorded
13/08/2012	19	1	live	4.3	all recorded
13/08/2012	19	1	live	4.2	all recorded
13/08/2012	19	1	live	6.3	all recorded
11/08/2012	19	1	live	4.5	all recorded
13/08/2012	19	1	live	4.7	all recorded
10/08/2012	19	1	live	5.4	all recorded
13/08/2012	19	1	live	4.5	all recorded
10/08/2012	19	1	live	5	all recorded
10/08/2012	19	1	live	4.7	all recorded
10/08/2012	19	1	live	6.2	all recorded
10/08/2012	19	1	live	5.4	all recorded
10/08/2012	19	1	live	4.8	all recorded
10/08/2012	19	1	live	4.7	all recorded
10/08/2012	19	1	live	4.3	all recorded
10/08/2012	19	1	carapace	5.2	all recorded
10/08/2012	19	1	live	5.4	all recorded
11/08/2012	19	1	live	5.3	all recorded
10/08/2012	19	1	live	6	all recorded
10/08/2012	19	1	carapace	6.7	all recorded
11/08/2012	19	1	live	7.3	all recorded
11/08/2012	19	1	live	5	all recorded
11/08/2012	19	1	live	4.3	all recorded
11/08/2012	19	1	live	5.6	all recorded
11/08/2012	19	1	live	6.3	all recorded
11/08/2012	19	1	live	5	all recorded
10/08/2012	19	1	live	5.6	all recorded
28/08/2012	20	1	carapace	4.3	all recorded
28/08/2012	20	1	live	5.2	all recorded
28/08/2012	20	1	carapace	5.8	all recorded
27/08/2012	20	1	carapace	6.3	all recorded
27/08/2012	20	1	carapace	6.2	all recorded
27/08/2012	20	1	carapace	6.4	all recorded
27/08/2012	20	1	carapace	4.3	all recorded
27/08/2012	20	1	carapace	4.6	all recorded
28/08/2012	20	1	live	6.2	all recorded
28/08/2012	20	1	live	3.6	all recorded
28/08/2012	20	1	live	4.6	all recorded
27/08/2012	20	1	carapace	5.2	all recorded
28/08/2012	20	1	live	6.7	all recorded
27/08/2012	20	1	live	5.3	all recorded
28/08/2012	20	1	live	5	all recorded
28/08/2012	20	1	live	5.2	all recorded
28/08/2012	20	1	live	7.3	all recorded
25/08/2012	20	1	live	6.3	every second recorded
27/08/2012	20	1	live	5.2	all recorded
27/08/2012	20	1	live	4.3	all recorded
28/08/2012	20	1	live	6.3	all recorded
28/08/2012	20	1	live	4.3	all recorded
28/08/2012	20	1	live	6.4	all recorded
28/08/2012	20	1	live	5	all recorded
25/08/2012	20	1	carapace	5.2	every second recorded
25/08/2012	20	1	live	5.2	every second recorded
25/08/2012	20	1	live	4.2	every second recorded
25/08/2012	20	1	live	5.3	every second recorded
25/08/2012	20	1	live	6.2	every second recorded
25/08/2012	20	1	live	7.3	every second recorded
25/08/2012	20	1	live	6.3	every second recorded
25/08/2012	20	1	live	5	every second recorded
25/08/2012	20	1	live	4.7	every second recorded
25/08/2012	20	1	live	6.2	every second recorded
27/08/2012	20	1	carapace	5.4	all recorded
25/08/2012	20	1	carapace	6.3	every second recorded
28/08/2012	20	1	carapace	5.6	all recorded
25/08/2012	20	1	carapace	6.4	every second recorded
27/08/2012	20	1	live	4.8	all recorded
27/08/2012	20	1	live	5.2	all recorded
27/08/2012	20	1	live	6.3	all recorded
27/08/2012	20	1	live	6	all recorded
27/08/2012	20	1	live	5.3	all recorded
27/08/2012	20	1	live	4.5	all recorded
27/08/2012	20	1	live	4.7	all recorded
27/08/2012	20	1	live	5.2	all recorded
25/08/2012	20	1	live	5	every second recorded
28/08/2012	20	1	live	5	all recorded
28/08/2012	20	1	carapace	5.7	all recorded
28/08/2012	20	1	live	6.3	all recorded
25/08/2012	20	1	live	5.3	all recorded
28/08/2012	20	1	carapace	6.3	all recorded
13/09/2012	21	1	carapace	5.2	all recorded
12/09/2012	21	1	live	5.4	all recorded
12/09/2012	21	1	carapace	5.3	all recorded
12/09/2012	21	1	carapace	6.2	all recorded
12/09/2012	21	1	carapace	5.4	all recorded
12/09/2012	21	1	carapace	5.2	all recorded
12/09/2012	21	1	carapace	4.3	all recorded
13/09/2012	21	1	live	5.4	all recorded
13/09/2012	21	1	live	8	all recorded
12/09/2012	21	1	live	5.4	all recorded
13/09/2012	21	1	carapace	5.3	all recorded
11/09/2012	21	1	carapace	5.3	all recorded
13/09/2012	21	1	carapace	5	all recorded
13/09/2012	21	1	carapace	4.3	all recorded
13/09/2012	21	1	carapace	4.7	all recorded
13/09/2012	21	1	carapace	6.3	all recorded
13/09/2012	21	1	carapace	5.2	all recorded
13/09/2012	21	1	carapace	5.7	all recorded
13/09/2012	21	1	carapace	6.7	all recorded
13/09/2012	21	1	live	5.7	all recorded
13/09/2012	21	1	carapace	5.4	all recorded
10/09/2012	21	1	carapace	5.3	all recorded
13/09/2012	21	1	live	7.2	all recorded
10/09/2012	21	1	live	4.7	every second recorded
10/09/2012	21	1	live	6	every second recorded
10/09/2012	21	1	live	5.4	every second recorded
10/09/2012	21	1	live	6.2	every second recorded
10/09/2012	21	1	live	6.2	every second recorded
10/09/2012	21	1	live	4.8	every second recorded
10/09/2012	21	1	live	4.7	every second recorded
11/09/2012	21	1	carapace	6.7	all recorded
10/09/2012	21	1	live	5.7	every second recorded
12/09/2012	21	1	live	5.2	all recorded
10/09/2012	21	1	carapace	4.2	all recorded
10/09/2012	21	1	carapace	5.4	all recorded
11/09/2012	21	1	live	5	all recorded
11/09/2012	21	1	live	4.7	all recorded
11/09/2012	21	1	carapace	6.7	all recorded
11/09/2012	21	1	carapace	6.4	all recorded
11/09/2012	21	1	carapace	5.2	all recorded
11/09/2012	21	1	carapace	4.8	all recorded
10/09/2012	21	1	live	6	every second recorded
10/09/2012	21	1	live	5.3	every second recorded
23/09/2012	22	1	live	5	all recorded
23/09/2012	22	1	carapace	6	all recorded
23/09/2012	22	1	carapace	4.3	all recorded
23/09/2012	22	1	carapace	5.4	all recorded
23/09/2012	22	1	carapace	6.6	all recorded
23/09/2012	22	1	carapace	6.2	all recorded
23/09/2012	22	1	carapace	5.7	all recorded
23/09/2012	22	1	live	4.3	all recorded
23/09/2012	22	1	live	4.5	all recorded
23/09/2012	22	1	live	3.7	all recorded
08/10/2012	23	1	carapace	6.5	all recorded
08/10/2012	23	1	live	5.7	all recorded
08/10/2012	23	1	live	5.5	all recorded
08/10/2012	23	1	carapace	5.8	all recorded
08/10/2012	23	1	carapace	6.3	all recorded
08/10/2012	23	1	carapace	5.5	all recorded
08/10/2012	23	1	live	5.6	all recorded
08/10/2012	23	1	carapace	5	all recorded
08/10/2012	23	1	carapace	4	all recorded
08/10/2012	23	1	carapace	5.2	all recorded
08/10/2012	23	1	carapace	4.6	all recorded
08/10/2012	23	1	carapace	5.2	all recorded
09/10/2012	23	1	live	5.1	all recorded
09/10/2012	23	1	carapace	5.5	all recorded
09/10/2012	23	1	carapace	5.2	all recorded
09/10/2012	23	1	live	5.1	all recorded
09/10/2012	23	1	live	4.8	all recorded
09/10/2012	23	1	live	3.4	all recorded
10/10/2012	23	1	carapace	4.2	all recorded
10/10/2012	23	1	carapace	5.6	all recorded
10/10/2012	23	1	carapace	3.8	all recorded
10/10/2012	23	1	carapace	3.6	all recorded
10/10/2012	23	1	carapace	4.6	all recorded
10/10/2012	23	1	carapace	4.8	all recorded
10/10/2012	23	1	live	5.5	all recorded
10/10/2012	23	1	live	5.3	all recorded
10/10/2012	23	1	carapace	5.1	all recorded
10/10/2012	23	1	carapace	5.5	all recorded
10/10/2012	23	1	carapace	5.6	all recorded
10/10/2012	23	1	live	4.5	all recorded
10/10/2012	23	1	carapace	4.6	all recorded
23/10/2012	24	1	live	6.5	all recorded
23/10/2012	24	1	live	7.3	all recorded
23/10/2012	24	1	live	6.3	all recorded
23/10/2012	24	1	live	5.5	all recorded
23/10/2012	24	1	live	3.9	all recorded
23/10/2012	24	1	live	6.1	all recorded
23/10/2012	24	1	live	4.9	all recorded
24/10/2012	24	1	live	4.4	all recorded
24/10/2012	24	1	carapace	5.5	all recorded
24/10/2012	24	1	live	4.9	all recorded
24/10/2012	24	1	live	5.3	all recorded
24/10/2012	24	1	live	3.5	all recorded
25/10/2012	24	1	carapace	5.6	all recorded
25/10/2012	24	1	carapace	4.9	all recorded
25/10/2012	24	1	live	6.2	all recorded
25/10/2012	24	1	live	3.9	all recorded
25/10/2012	24	1	live	5.7	all recorded
25/10/2012	24	1	live	5.9	all recorded
25/10/2012	24	1	carapace	5.6	all recorded
25/10/2012	24	1	carapace	4.8	all recorded
25/10/2012	24	1	carapace	4	all recorded
25/10/2012	24	1	carapace	5.1	all recorded
25/10/2012	24	1	live	4.6	all recorded
25/10/2012	24	1	carapace	3.8	all recorded
25/10/2012	24	1	carapace	6.6	all recorded
19/11/2011	1	7	live	4.3	every second recorded
19/11/2011	1	7	live	5.5	every second recorded
19/11/2011	1	7	live	5.2	every second recorded
19/11/2011	1	7	live	5.4	every second recorded
19/11/2011	1	7	live	4.6	every second recorded
19/11/2011	1	7	live	3.2	every second recorded
19/11/2011	1	7	live	6.2	all recorded
19/11/2011	1	7	live	5	every second recorded
19/11/2011	1	7	live	5.3	every second recorded
21/11/2011	1	7	live	5.4	every second recorded
20/11/2011	1	7	live	4.8	every second recorded
20/11/2011	1	7	carapace	4.5	every second recorded
19/11/2011	1	7	live	5	every second recorded
20/11/2011	1	7	carapace	4.9	every second recorded
21/11/2011	1	7	live	5.8	every second recorded
20/11/2011	1	7	live	4.5	every second recorded
21/11/2011	1	7	live	5	every second recorded
20/11/2011	1	7	carapace	5.4	every second recorded
21/11/2011	1	7	carapace	4.9	every second recorded
21/11/2011	1	7	carapace	4.1	every second recorded
21/11/2011	1	7	carapace	5.2	every second recorded
21/11/2011	1	7	carapace	6	every second recorded
21/11/2011	1	7	carapace	6.6	every second recorded
19/11/2011	1	7	carapace	5.3	every second recorded
21/11/2011	1	7	live	6.4	every second recorded
19/11/2011	1	7	carapace	4.2	every second recorded
19/11/2011	1	7	carapace	5.5	every second recorded
19/11/2011	1	7	carapace	5.4	every second recorded
19/11/2011	1	7	carapace	5.4	every second recorded
20/11/2011	1	7	carapace	5	every second recorded
19/11/2011	1	7	carapace	6.1	every second recorded
19/11/2011	1	7	carapace	5	every second recorded
19/11/2011	1	7	carapace	5.3	every second recorded
19/11/2011	1	7	carapace	4.3	every second recorded
19/11/2011	1	7	carapace	5.1	every second recorded
04/12/2011	2	7	carapace	5	every second recorded
03/12/2011	2	7	carapace	4.4	every second recorded
04/12/2011	2	7	carapace	5.8	every second recorded
03/12/2011	2	7	carapace	5.4	every second recorded
03/12/2011	2	7	carapace	5.1	every second recorded
03/12/2011	2	7	carapace	4.4	every second recorded
03/12/2011	2	7	carapace	4.4	every second recorded
04/12/2011	2	7	live	3.9	every second recorded
05/12/2011	2	7	carapace	4.2	every second recorded
04/12/2011	2	7	live	4.2	every second recorded
04/12/2011	2	7	carapace	5.8	every second recorded
05/12/2011	2	7	live	4.6	every second recorded
05/12/2011	2	7	live	4.9	every second recorded
03/12/2011	2	7	carapace	5.6	every second recorded
05/12/2011	2	7	live	5.4	every second recorded
05/12/2011	2	7	live	5.4	every second recorded
05/12/2011	2	7	live	4.9	every second recorded
05/12/2011	2	7	carapace	5.5	every second recorded
04/12/2011	2	7	live	6.4	every second recorded
03/12/2011	2	7	carapace	5.6	every second recorded
03/12/2011	2	7	carapace	5.8	every second recorded
03/12/2011	2	7	carapace	5.1	every second recorded
03/12/2011	2	7	live	3.5	every second recorded
03/12/2011	2	7	carapace	4.6	every second recorded
03/12/2011	2	7	carapace	4.9	every second recorded
03/12/2011	2	7	carapace	4.7	every second recorded
03/12/2011	2	7	carapace	6.2	every second recorded
03/12/2011	2	7	carapace	4.7	every second recorded
03/12/2011	2	7	carapace	5.2	every second recorded
03/12/2011	2	7	live	4.5	every second recorded
18/12/2011	3	7	live	6	all recorded
17/12/2011	3	7	carapace	4.6	all recorded
16/12/2011	3	7	carapace	6.1	all recorded
16/12/2011	3	7	live	5.3	all recorded
16/12/2011	3	7	live	6.5	all recorded
16/12/2011	3	7	carapace	5.2	all recorded
16/12/2011	3	7	carapace	6	all recorded
16/12/2011	3	7	carapace	5	all recorded
16/12/2011	3	7	carapace	5.1	all recorded
17/12/2011	3	7	live	4.7	all recorded
16/12/2011	3	7	live	6.2	all recorded
17/12/2011	3	7	carapace	5.2	all recorded
14/12/2011	3	7	live	6.1	all recorded
17/12/2011	3	7	carapace	4.6	all recorded
17/12/2011	3	7	carapace	6.5	all recorded
18/12/2011	3	7	carapace	6.5	all recorded
18/12/2011	3	7	live	5.6	all recorded
19/12/2011	3	7	carapace	5.2	all recorded
19/12/2011	3	7	carapace	5.5	all recorded
19/12/2011	3	7	live	4.3	all recorded
19/12/2011	3	7	live	5.7	all recorded
14/12/2011	3	7	carapace	5.2	all recorded
18/12/2011	3	7	carapace	5.8	all recorded
15/12/2011	3	7	carapace	6.5	all recorded
18/12/2011	3	7	carapace	6.5	all recorded
14/12/2011	3	7	live	5.2	all recorded
14/12/2011	3	7	carapace	6.2	all recorded
15/12/2011	3	7	live	5.7	all recorded
15/12/2011	3	7	carapace	6.9	all recorded
18/12/2011	3	7	carapace	5.1	all recorded
05/01/2012	4	7	live	4.6	every second recorded
06/01/2012	4	7	live	4.5	every second recorded
06/01/2012	4	7	carapace	5.8	every second recorded
05/01/2012	4	7	live	5.8	every second recorded
05/01/2012	4	7	live	4.6	every second recorded
05/01/2012	4	7	live	5	every second recorded
05/01/2012	4	7	carapace	5.2	every second recorded
06/01/2012	4	7	live	5.1	every second recorded
05/01/2012	4	7	live	5.2	every second recorded
06/01/2012	4	7	live	5.5	every second recorded
04/01/2012	4	7	carapace	5	every second recorded
06/01/2012	4	7	live	4.7	every second recorded
06/01/2012	4	7	live	5.1	every second recorded
06/01/2012	4	7	live	5.3	every second recorded
06/01/2012	4	7	live	4.6	every second recorded
06/01/2012	4	7	live	7.2	every second recorded
06/01/2012	4	7	carapace	5.2	every second recorded
05/01/2012	4	7	carapace	4.6	every second recorded
06/01/2012	4	7	live	5.3	every second recorded
04/01/2012	4	7	live	4.2	every second recorded
04/01/2012	4	7	live	4.6	every second recorded
04/01/2012	4	7	live	4.1	every second recorded
04/01/2012	4	7	live	5	every second recorded
04/01/2012	4	7	live	4.2	every second recorded
04/01/2012	4	7	live	4.1	every second recorded
04/01/2012	4	7	live	4.2	every second recorded
05/01/2012	4	7	live	4.6	every second recorded
04/01/2012	4	7	live	4.1	every second recorded
06/01/2012	4	7	carapace	4.6	every second recorded
04/01/2012	4	7	carapace	5.6	every second recorded
04/01/2012	4	7	carapace	5.2	every second recorded
04/01/2012	4	7	carapace	4.5	every second recorded
04/01/2012	4	7	carapace	6.1	every second recorded
04/01/2012	4	7	carapace	5.6	every second recorded
04/01/2012	4	7	carapace	4.1	every second recorded
04/01/2012	4	7	carapace	4.7	every second recorded
04/01/2012	4	7	live	5.1	every second recorded
06/01/2012	4	7	carapace	5.7	every second recorded
06/01/2012	4	7	carapace	4.1	every second recorded
06/01/2012	4	7	carapace	5	every second recorded
06/01/2012	4	7	carapace	4.3	every second recorded
06/01/2012	4	7	carapace	4.2	every second recorded
06/01/2012	4	7	carapace	4.6	every second recorded
20/01/2012	5	7	carapace	6.4	all recorded
18/01/2012	5	7	live	4.2	all recorded
18/01/2012	5	7	live	5.8	all recorded
18/01/2012	5	7	live	5.2	all recorded
18/01/2012	5	7	live	6	all recorded
18/01/2012	5	7	live	5.4	all recorded
18/01/2012	5	7	live	4.6	all recorded
18/01/2012	5	7	live	4.6	all recorded
18/01/2012	5	7	live	6.8	all recorded
18/01/2012	5	7	carapace	5.2	all recorded
17/01/2012	5	7	carapace	5	all recorded
20/01/2012	5	7	live	5	all recorded
20/01/2012	5	7	live	5.5	all recorded
20/01/2012	5	7	live	5.8	all recorded
18/01/2012	5	7	live	5	all recorded
16/01/2012	5	7	carapace	4.4	all recorded
16/01/2012	5	7	live	6	all recorded
16/01/2012	5	7	live	5.2	all recorded
16/01/2012	5	7	carapace	4.6	all recorded
16/01/2012	5	7	carapace	6	all recorded
16/01/2012	5	7	carapace	4.5	all recorded
17/01/2012	5	7	carapace	5.8	all recorded
16/01/2012	5	7	carapace	5.4	all recorded
17/01/2012	5	7	carapace	5.6	all recorded
17/01/2012	5	7	live	5	all recorded
17/01/2012	5	7	live	6	all recorded
17/01/2012	5	7	carapace	5.4	all recorded
20/01/2012	5	7	live	6.5	all recorded
17/01/2012	5	7	carapace	4.7	all recorded
17/01/2012	5	7	carapace	6.7	all recorded
31/01/2012	6	7	live	4	every second recorded
02/01/2012	6	7	carapace	4.5	all recorded
01/02/2012	6	7	live	4.4	all recorded
01/02/2012	6	7	carapace	4.6	all recorded
01/02/2012	6	7	carapace	3.8	all recorded
02/01/2012	6	7	live	6.7	all recorded
02/01/2012	6	7	live	4.2	all recorded
02/01/2012	6	7	live	5.2	all recorded
01/02/2012	6	7	live	4.6	all recorded
02/01/2012	6	7	live	5	all recorded
02/01/2012	6	7	live	5.2	all recorded
02/01/2012	6	7	carapace	4.8	all recorded
02/01/2012	6	7	carapace	4.2	all recorded
02/01/2012	6	7	carapace	5	all recorded
02/01/2012	6	7	carapace	5.5	all recorded
02/01/2012	6	7	carapace	4.6	all recorded
31/01/2012	6	7	live	5.1	every second recorded
02/01/2012	6	7	live	4.5	all recorded
31/01/2012	6	7	live	6.2	every second recorded
02/01/2012	6	7	carapace	4.6	all recorded
01/02/2012	6	7	live	4.2	all recorded
31/01/2012	6	7	live	6.5	every second recorded
31/01/2012	6	7	live	6	every second recorded
31/01/2012	6	7	live	4.6	every second recorded
31/01/2012	6	7	live	4.6	every second recorded
31/01/2012	6	7	carapace	4.5	every second recorded
31/01/2012	6	7	live	4.2	every second recorded
01/02/2012	6	7	live	7.7	all recorded
01/02/2012	6	7	live	5	all recorded
31/01/2012	6	7	live	4.7	every second recorded
01/02/2012	6	7	live	4	all recorded
31/01/2012	6	7	carapace	5.2	every second recorded
01/02/2012	6	7	live	7	all recorded
01/02/2012	6	7	live	6	all recorded
01/02/2012	6	7	live	5	all recorded
31/01/2012	6	7	carapace	5	every second recorded
16/02/2012	7	7	carapace	6	every second recorded
16/02/2012	7	7	live	6	all recorded
16/02/2012	7	7	carapace	6	every second recorded
16/02/2012	7	7	carapace	5.4	every second recorded
16/02/2012	7	7	carapace	6.8	every second recorded
16/02/2012	7	7	carapace	5.7	every second recorded
16/02/2012	7	7	carapace	5.5	every second recorded
16/02/2012	7	7	carapace	6	every second recorded
16/02/2012	7	7	carapace	5.2	every second recorded
16/02/2012	7	7	live	4.6	all recorded
16/02/2012	7	7	live	4.6	all recorded
16/02/2012	7	7	live	5.2	all recorded
16/02/2012	7	7	live	6.1	all recorded
16/02/2012	7	7	live	5.6	all recorded
16/02/2012	7	7	live	5.5	all recorded
16/02/2012	7	7	live	5.1	all recorded
16/02/2012	7	7	live	7.3	all recorded
16/02/2012	7	7	carapace	5.5	every second recorded
16/02/2012	7	7	carapace	6.3	every second recorded
16/02/2012	7	7	live	8.1	all recorded
17/02/2012	7	7	carapace	6.2	all recorded
16/02/2012	7	7	carapace	5.4	every second recorded
17/02/2012	7	7	carapace	5.8	all recorded
17/02/2012	7	7	carapace	5	all recorded
17/02/2012	7	7	carapace	5.1	all recorded
17/02/2012	7	7	carapace	6.7	all recorded
17/02/2012	7	7	carapace	6.4	all recorded
17/02/2012	7	7	carapace	5.3	all recorded
17/02/2012	7	7	carapace	5.7	all recorded
17/02/2012	7	7	carapace	5.4	all recorded
17/02/2012	7	7	carapace	6	all recorded
17/02/2012	7	7	carapace	6.5	all recorded
17/02/2012	7	7	carapace	4.7	all recorded
17/02/2012	7	7	carapace	6.1	all recorded
17/02/2012	7	7	carapace	4.6	all recorded
17/02/2012	7	7	carapace	7	all recorded
17/02/2012	7	7	carapace	5.5	all recorded
17/02/2012	7	7	carapace	5.6	all recorded
17/02/2012	7	7	carapace	4.3	all recorded
17/02/2012	7	7	carapace	5.2	all recorded
17/02/2012	7	7	carapace	6	all recorded
17/02/2012	7	7	carapace	6.8	all recorded
17/02/2012	7	7	carapace	6.6	all recorded
17/02/2012	7	7	carapace	5.4	all recorded
17/02/2012	7	7	carapace	5.7	all recorded
17/02/2012	7	7	carapace	6.2	all recorded
17/02/2012	7	7	carapace	5.2	all recorded
18/02/2012	7	7	carapace	5.3	every second recorded
16/02/2012	7	7	carapace	6.2	every second recorded
16/02/2012	7	7	carapace	5.3	every second recorded
16/02/2012	7	7	carapace	6.5	every second recorded
16/02/2012	7	7	carapace	6.3	every second recorded
17/02/2012	7	7	live	4.6	all recorded
17/02/2012	7	7	live	4.8	all recorded
17/02/2012	7	7	live	6.1	all recorded
17/02/2012	7	7	live	6.3	all recorded
17/02/2012	7	7	live	5.8	all recorded
17/02/2012	7	7	live	5	all recorded
17/02/2012	7	7	carapace	6.1	all recorded
17/02/2012	7	7	carapace	5.6	all recorded
18/02/2012	7	7	carapace	5.6	every second recorded
17/02/2012	7	7	carapace	5.8	all recorded
18/02/2012	7	7	carapace	4.6	every second recorded
18/02/2012	7	7	carapace	5.4	every second recorded
18/02/2012	7	7	carapace	6.3	every second recorded
18/02/2012	7	7	carapace	6.2	every second recorded
18/02/2012	7	7	carapace	6.8	every second recorded
18/02/2012	7	7	carapace	5	every second recorded
18/02/2012	7	7	live	5.7	every second recorded
18/02/2012	7	7	live	5.3	every second recorded
18/02/2012	7	7	live	5.2	every second recorded
18/02/2012	7	7	live	5.1	every second recorded
18/02/2012	7	7	live	5.6	every second recorded
18/02/2012	7	7	live	5.1	every second recorded
18/02/2012	7	7	carapace	4.3	every second recorded
02/03/2012	8	7	live	7.1	all recorded
29/02/2012	8	7	carapace	6.3	all recorded
29/02/2012	8	7	live	3.8	all recorded
29/02/2012	8	7	live	4.6	all recorded
29/02/2012	8	7	live	5	all recorded
29/02/2012	8	7	carapace	5	all recorded
29/02/2012	8	7	carapace	6.6	all recorded
29/02/2012	8	7	carapace	5.1	all recorded
29/02/2012	8	7	carapace	5.4	all recorded
03/02/2012	8	7	carapace	6	all recorded
29/02/2012	8	7	carapace	4.5	all recorded
03/02/2012	8	7	carapace	6.6	all recorded
29/02/2012	8	7	carapace	5	all recorded
29/02/2012	8	7	carapace	4.4	all recorded
29/02/2012	8	7	carapace	4.6	all recorded
29/02/2012	8	7	carapace	4.6	all recorded
29/02/2012	8	7	carapace	4.2	all recorded
29/02/2012	8	7	carapace	4.3	all recorded
01/03/2012	8	7	live	5	all recorded
29/02/2012	8	7	carapace	5.3	all recorded
02/03/2012	8	7	carapace	6	all recorded
01/03/2012	8	7	carapace	4.2	all recorded
02/03/2012	8	7	live	5	all recorded
02/03/2012	8	7	live	7.2	all recorded
02/03/2012	8	7	live	4.6	all recorded
02/03/2012	8	7	live	5.5	all recorded
02/03/2012	8	7	live	6.6	all recorded
02/03/2012	8	7	live	5	all recorded
03/02/2012	8	7	carapace	5.3	all recorded
02/03/2012	8	7	carapace	6.1	all recorded
29/02/2012	8	7	carapace	4.6	all recorded
02/03/2012	8	7	carapace	5.5	all recorded
03/02/2012	8	7	live	4.3	all recorded
03/02/2012	8	7	live	4.4	all recorded
03/02/2012	8	7	live	5.4	all recorded
03/02/2012	8	7	live	5	all recorded
03/02/2012	8	7	carapace	6.4	all recorded
03/02/2012	8	7	carapace	5.3	all recorded
02/03/2012	8	7	carapace	5.2	all recorded
01/03/2012	8	7	carapace	4.3	all recorded
02/03/2012	8	7	live	5.7	all recorded
02/03/2012	8	7	live	5.2	all recorded
29/02/2012	8	7	live	4.6	all recorded
29/02/2012	8	7	live	5.1	all recorded
29/02/2012	8	7	live	6	all recorded
29/02/2012	8	7	live	4.2	all recorded
29/02/2012	8	7	live	5.1	all recorded
29/02/2012	8	7	live	4.2	all recorded
29/02/2012	8	7	carapace	5.7	all recorded
01/03/2012	8	7	carapace	4.7	all recorded
01/03/2012	8	7	carapace	4.8	all recorded
01/03/2012	8	7	carapace	5.3	all recorded
01/03/2012	8	7	carapace	6	all recorded
01/03/2012	8	7	carapace	5.7	all recorded
01/03/2012	8	7	live	4.7	all recorded
01/03/2012	8	7	live	5.2	all recorded
01/03/2012	8	7	live	5	all recorded
02/03/2012	8	7	live	7.4	all recorded
01/03/2012	8	7	live	4.4	all recorded
01/03/2012	8	7	carapace	5.4	all recorded
01/03/2012	8	7	carapace	6.6	all recorded
01/03/2012	8	7	carapace	6.3	all recorded
01/03/2012	8	7	live	5.2	all recorded
01/03/2012	8	7	carapace	4.8	all recorded
17/03/2012	9	7	carapace	4.1	all recorded
14/03/2012	9	7	carapace	5.6	all recorded
14/03/2012	9	7	carapace	6.4	all recorded
14/03/2012	9	7	carapace	6	all recorded
14/03/2012	9	7	carapace	5.6	all recorded
17/03/2012	9	7	live	5	all recorded
17/03/2012	9	7	carapace	5	all recorded
14/03/2012	9	7	live	5.9	all recorded
17/03/2012	9	7	live	4.9	all recorded
17/03/2012	9	7	carapace	5.5	all recorded
17/03/2012	9	7	carapace	4.3	all recorded
17/03/2012	9	7	carapace	5.4	all recorded
17/03/2012	9	7	carapace	5.4	all recorded
17/03/2012	9	7	carapace	5.8	all recorded
17/03/2012	9	7	carapace	5.1	all recorded
15/03/2012	9	7	carapace	5.2	every second recorded
17/03/2012	9	7	carapace	6.1	all recorded
17/03/2012	9	7	live	4.8	all recorded
14/03/2012	9	7	carapace	5.1	all recorded
14/03/2012	9	7	carapace	6	all recorded
14/03/2012	9	7	carapace	5.2	all recorded
14/03/2012	9	7	carapace	5.2	all recorded
14/03/2012	9	7	carapace	6	all recorded
14/03/2012	9	7	carapace	5.9	all recorded
17/03/2012	9	7	live	5.2	all recorded
15/03/2012	9	7	carapace	4.5	every second recorded
14/03/2012	9	7	carapace	5.8	all recorded
14/03/2012	9	7	carapace	4.8	all recorded
14/03/2012	9	7	carapace	5.5	all recorded
14/03/2012	9	7	carapace	5.1	all recorded
14/03/2012	9	7	carapace	6.4	all recorded
14/03/2012	9	7	carapace	5.3	all recorded
14/03/2012	9	7	carapace	5.5	all recorded
14/03/2012	9	7	carapace	6.1	all recorded
14/03/2012	9	7	carapace	6	all recorded
17/03/2012	9	7	live	4.8	all recorded
17/03/2012	9	7	carapace	5.3	all recorded
14/03/2012	9	7	carapace	5.1	all recorded
15/03/2012	9	7	live	6	every second recorded
15/03/2012	9	7	live	4.2	every second recorded
15/03/2012	9	7	carapace	7.4	every second recorded
15/03/2012	9	7	carapace	7.5	every second recorded
14/03/2012	9	7	carapace	5.8	all recorded
17/03/2012	9	7	carapace	5.6	all recorded
17/03/2012	9	7	carapace	6.2	all recorded
15/03/2012	9	7	carapace	5.7	every second recorded
15/03/2012	9	7	carapace	3.5	every second recorded
15/03/2012	9	7	carapace	6	every second recorded
15/03/2012	9	7	live	4.2	every second recorded
15/03/2012	9	7	carapace	4.7	every second recorded
15/03/2012	9	7	live	6.3	every second recorded
14/03/2012	9	7	carapace	5.2	all recorded
17/03/2012	9	7	carapace	5	all recorded
17/03/2012	9	7	carapace	6.2	all recorded
17/03/2012	9	7	carapace	4.3	all recorded
15/03/2012	9	7	live	5.5	every second recorded
15/03/2012	9	7	carapace	6.6	every second recorded
17/03/2012	9	7	carapace	5.5	all recorded
14/03/2012	9	7	carapace	5.5	all recorded
17/03/2012	9	7	carapace	5.7	all recorded
14/03/2012	9	7	carapace	5.2	all recorded
17/03/2012	9	7	carapace	5	all recorded
17/03/2012	9	7	carapace	6.6	all recorded
17/03/2012	9	7	carapace	6	all recorded
15/03/2012	9	7	live	6.1	every second recorded
14/03/2012	9	7	carapace	5.3	all recorded
14/03/2012	9	7	carapace	5.5	all recorded
30/03/2012	10	7	carapace	5.7	all recorded
30/03/2012	10	7	carapace	5	all recorded
30/03/2012	10	7	carapace	5.4	all recorded
30/03/2012	10	7	carapace	5.2	all recorded
30/03/2012	10	7	carapace	5.6	all recorded
30/03/2012	10	7	live	5	all recorded
30/03/2012	10	7	live	4.2	all recorded
30/03/2012	10	7	carapace	3.7	all recorded
31/03/2012	10	7	carapace	6.2	all recorded
31/03/2012	10	7	live	6	all recorded
31/03/2012	10	7	live	4.5	all recorded
30/03/2012	10	7	live	4.6	all recorded
30/03/2012	10	7	live	5	all recorded
30/03/2012	10	7	live	4.5	all recorded
31/03/2012	10	7	live	5.6	all recorded
31/03/2012	10	7	live	4.5	all recorded
31/03/2012	10	7	live	4.4	all recorded
30/03/2012	10	7	carapace	6.2	all recorded
31/03/2012	10	7	live	4.2	all recorded
30/03/2012	10	7	live	5.3	all recorded
31/03/2012	10	7	carapace	5.2	all recorded
30/03/2012	10	7	carapace	5.4	all recorded
30/03/2012	10	7	carapace	6.1	all recorded
30/03/2012	10	7	carapace	5.3	all recorded
30/03/2012	10	7	carapace	6.4	all recorded
30/03/2012	10	7	carapace	6.6	all recorded
30/03/2012	10	7	carapace	5.4	all recorded
30/03/2012	10	7	live	4.4	all recorded
30/03/2012	10	7	live	5.2	all recorded
31/03/2012	10	7	live	4.2	all recorded
29/03/2012	10	7	carapace	6.3	all recorded
31/03/2012	10	7	carapace	5.3	all recorded
31/03/2012	10	7	carapace	5.4	all recorded
31/03/2012	10	7	carapace	7	all recorded
31/03/2012	10	7	carapace	6.7	all recorded
29/03/2012	10	7	live	5.4	all recorded
29/03/2012	10	7	live	5	all recorded
29/03/2012	10	7	live	5.4	all recorded
30/03/2012	10	7	carapace	6.2	all recorded
29/03/2012	10	7	carapace	5.6	all recorded
30/03/2012	10	7	carapace	5.6	all recorded
29/03/2012	10	7	carapace	6.2	all recorded
29/03/2012	10	7	carapace	5.2	all recorded
29/03/2012	10	7	carapace	6.2	all recorded
29/03/2012	10	7	carapace	5.3	all recorded
29/03/2012	10	7	carapace	6	all recorded
30/03/2012	10	7	carapace	5.8	all recorded
30/03/2012	10	7	carapace	5.2	all recorded
29/03/2012	10	7	carapace	6	all recorded
29/03/2012	10	7	live	5.2	all recorded
13/04/2012	11	7	carapace	5.5	every second recorded
15/04/2012	11	7	live	6.4	every second recorded
13/04/2012	11	7	carapace	6.1	every second recorded
13/04/2012	11	7	live	6.1	every second recorded
13/04/2012	11	7	live	5.2	every second recorded
13/04/2012	11	7	live	5.4	every second recorded
13/04/2012	11	7	live	5.6	every second recorded
13/04/2012	11	7	live	6.2	every second recorded
13/04/2012	11	7	carapace	6.5	every second recorded
13/04/2012	11	7	live	6.1	every second recorded
13/04/2012	11	7	live	6.8	every second recorded
13/04/2012	11	7	live	6.9	every second recorded
13/04/2012	11	7	live	7	every second recorded
13/04/2012	11	7	live	5	every second recorded
13/04/2012	11	7	live	5.5	every second recorded
16/04/2012	11	7	carapace	5.2	all recorded
15/04/2012	11	7	live	7	every second recorded
15/04/2012	11	7	carapace	5	every second recorded
15/04/2012	11	7	carapace	6	every second recorded
16/04/2012	11	7	live	5.3	all recorded
16/04/2012	11	7	live	4.8	all recorded
16/04/2012	11	7	live	4	all recorded
16/04/2012	11	7	live	4.5	all recorded
16/04/2012	11	7	carapace	6.2	all recorded
16/04/2012	11	7	carapace	6	all recorded
16/04/2012	11	7	carapace	4.5	all recorded
15/04/2012	11	7	live	6	every second recorded
16/04/2012	11	7	carapace	3.7	all recorded
16/04/2012	11	7	live	5	all recorded
16/04/2012	11	7	carapace	6.2	all recorded
16/04/2012	11	7	carapace	5.4	all recorded
16/04/2012	11	7	carapace	7.2	all recorded
16/04/2012	11	7	carapace	6.2	all recorded
16/04/2012	11	7	carapace	4.7	all recorded
16/04/2012	11	7	carapace	5.4	all recorded
16/04/2012	11	7	carapace	5	all recorded
16/04/2012	11	7	carapace	4.3	all recorded
16/04/2012	11	7	carapace	5	all recorded
14/04/2012	11	7	live	4.5	every second recorded
15/04/2012	11	7	live	7	every second recorded
16/04/2012	11	7	carapace	6.4	all recorded
14/04/2012	11	7	live	4.2	every second recorded
14/04/2012	11	7	live	5	every second recorded
14/04/2012	11	7	live	7	every second recorded
14/04/2012	11	7	live	6.8	every second recorded
14/04/2012	11	7	live	6.4	every second recorded
14/04/2012	11	7	live	4.6	every second recorded
16/04/2012	11	7	live	5.4	all recorded
14/04/2012	11	7	live	6.9	every second recorded
15/04/2012	11	7	live	7.4	every second recorded
14/04/2012	11	7	live	5.7	every second recorded
14/04/2012	11	7	live	5	every second recorded
14/04/2012	11	7	carapace	6.4	every second recorded
14/04/2012	11	7	carapace	7	every second recorded
14/04/2012	11	7	carapace	5.6	every second recorded
15/04/2012	11	7	live	6.5	every second recorded
14/04/2012	11	7	live	4.7	every second recorded
14/04/2012	11	7	carapace	6.3	every second recorded
15/04/2012	11	7	live	6.7	every second recorded
15/04/2012	11	7	live	6.1	every second recorded
15/04/2012	11	7	live	7	every second recorded
14/04/2012	11	7	carapace	5.4	every second recorded
14/04/2012	11	7	carapace	5.8	every second recorded
14/04/2012	11	7	carapace	5	every second recorded
14/04/2012	11	7	carapace	6.2	every second recorded
14/04/2012	11	7	carapace	5.4	every second recorded
14/04/2012	11	7	carapace	6.5	every second recorded
15/04/2012	11	7	live	7.4	every second recorded
01/05/2012	12	7	live	7	all recorded
01/05/2012	12	7	live	5.2	all recorded
02/05/2012	12	7	live	6.2	all recorded
02/05/2012	12	7	live	6.3	all recorded
02/05/2012	12	7	live	4	all recorded
02/05/2012	12	7	live	4.3	all recorded
02/05/2012	12	7	live	5	all recorded
02/05/2012	12	7	live	5	all recorded
02/05/2012	12	7	live	4.3	all recorded
02/05/2012	12	7	live	4.4	all recorded
02/05/2012	12	7	live	4.6	all recorded
02/05/2012	12	7	live	4	all recorded
01/05/2012	12	7	carapace	5.6	all recorded
30/04/2012	12	7	live	5	all recorded
01/05/2012	12	7	live	5.3	all recorded
02/05/2012	12	7	carapace	5	all recorded
30/04/2012	12	7	live	5.3	all recorded
01/05/2012	12	7	live	7.4	all recorded
30/04/2012	12	7	live	4.5	all recorded
30/04/2012	12	7	live	4.8	all recorded
30/04/2012	12	7	live	4.8	all recorded
30/04/2012	12	7	live	5	all recorded
30/04/2012	12	7	live	5.8	all recorded
30/04/2012	12	7	live	5	all recorded
01/05/2012	12	7	live	6.3	all recorded
30/04/2012	12	7	carapace	5	all recorded
30/04/2012	12	7	carapace	5.3	all recorded
30/04/2012	12	7	carapace	5	all recorded
01/05/2012	12	7	live	6.5	all recorded
30/04/2012	12	7	live	5.2	all recorded
30/04/2012	12	7	carapace	5.3	all recorded
30/04/2012	12	7	live	4	all recorded
15/05/2012	13	7	live	5.6	all recorded
15/05/2012	13	7	live	5	all recorded
15/05/2012	13	7	live	4.3	all recorded
15/05/2012	13	7	carapace	4.5	all recorded
16/05/2012	13	7	live	4.5	all recorded
16/05/2012	13	7	live	4.6	all recorded
16/05/2012	13	7	carapace	5.4	all recorded
16/05/2012	13	7	carapace	4.6	all recorded
15/05/2012	13	7	live	5	all recorded
14/05/2012	13	7	live	4.8	every second recorded
16/05/2012	13	7	carapace	5.5	all recorded
14/05/2012	13	7	carapace	4.8	all recorded
14/05/2012	13	7	carapace	5.2	all recorded
14/05/2012	13	7	carapace	3.4	all recorded
14/05/2012	13	7	carapace	4.5	all recorded
14/05/2012	13	7	carapace	5.7	all recorded
14/05/2012	13	7	live	4.5	every second recorded
14/05/2012	13	7	live	5	every second recorded
14/05/2012	13	7	live	5	every second recorded
14/05/2012	13	7	live	5.5	every second recorded
14/05/2012	13	7	live	5.2	every second recorded
30/05/2012	14	7	live	5.8	all recorded
30/05/2012	14	7	live	6	all recorded
31/05/2012	14	7	live	5.2	all recorded
31/05/2012	14	7	live	5.2	all recorded
01/06/2012	14	7	live	4	all recorded
01/06/2012	14	7	live	4.3	all recorded
01/06/2012	14	7	live	4.2	all recorded
31/05/2012	14	7	live	4.5	all recorded
31/05/2012	14	7	live	4.9	all recorded
31/05/2012	14	7	live	6.2	all recorded
30/05/2012	14	7	live	4.7	all recorded
01/06/2012	14	7	live	4.6	all recorded
13/06/2012	15	7	carapace	5.2	all recorded
13/06/2012	15	7	live	5.6	all recorded
13/06/2012	15	7	live	4.2	all recorded
13/06/2012	15	7	live	5.3	all recorded
13/06/2012	15	7	live	5.4	all recorded
13/06/2012	15	7	live	5.5	all recorded
13/06/2012	15	7	live	4.5	all recorded
13/06/2012	15	7	live	4.4	all recorded
15/06/2012	15	7	live	5.2	all recorded
15/06/2012	15	7	carapace	4.1	all recorded
15/06/2012	15	7	carapace	5.7	all recorded
15/06/2012	15	7	carapace	4.3	all recorded
15/06/2012	15	7	carapace	5.4	all recorded
15/06/2012	15	7	live	5	all recorded
15/06/2012	15	7	live	5.3	all recorded
15/06/2012	15	7	live	4.5	all recorded
13/06/2012	15	7	live	4.8	all recorded
15/06/2012	15	7	live	5.6	all recorded
14/06/2012	15	7	live	4.7	all recorded
14/06/2012	15	7	carapace	5.4	all recorded
14/06/2012	15	7	carapace	4.3	all recorded
14/06/2012	15	7	carapace	4.5	all recorded
14/06/2012	15	7	carapace	5.4	all recorded
14/06/2012	15	7	carapace	6.3	all recorded
14/06/2012	15	7	carapace	4.8	all recorded
14/06/2012	15	7	live	4.6	all recorded
13/06/2012	15	7	carapace	5.6	all recorded
15/06/2012	15	7	live	5.3	all recorded
27/06/2012	16	7	live	4.6	all recorded
27/06/2012	16	7	carapace	5.6	all recorded
29/06/2012	16	7	live	5.2	all recorded
28/06/2012	16	7	carapace	4.6	all recorded
28/06/2012	16	7	live	5.6	all recorded
28/06/2012	16	7	live	5.5	all recorded
28/06/2012	16	7	live	5.6	all recorded
28/06/2012	16	7	live	5.1	all recorded
29/06/2012	16	7	live	5.6	all recorded
28/06/2012	16	7	live	6.5	all recorded
27/06/2012	16	7	live	5.7	all recorded
27/06/2012	16	7	live	4.7	all recorded
27/06/2012	16	7	live	3.5	all recorded
27/06/2012	16	7	carapace	5.5	all recorded
30/06/2012	16	7	carapace	4.5	all recorded
30/06/2012	16	7	carapace	4.8	all recorded
30/06/2012	16	7	carapace	5	all recorded
28/06/2012	16	7	live	6.6	all recorded
30/06/2012	16	7	carapace	5.3	all recorded
27/06/2012	16	7	live	5	all recorded
27/06/2012	16	7	carapace	4.5	all recorded
30/06/2012	16	7	carapace	5.3	all recorded
30/06/2012	16	7	carapace	4.7	all recorded
30/06/2012	16	7	carapace	4.2	all recorded
30/06/2012	16	7	carapace	5	all recorded
30/06/2012	16	7	carapace	5.4	all recorded
30/06/2012	16	7	live	5.2	all recorded
29/06/2012	16	7	carapace	4.5	all recorded
29/06/2012	16	7	carapace	5.4	all recorded
29/06/2012	16	7	carapace	5.1	all recorded
29/06/2012	16	7	carapace	5	all recorded
29/06/2012	16	7	live	4.5	all recorded
29/06/2012	16	7	live	6.1	all recorded
29/06/2012	16	7	carapace	5.6	all recorded
29/06/2012	16	7	live	4.8	all recorded
29/06/2012	16	7	live	5.2	all recorded
14/07/2012	17	7	carapace	7	all recorded
13/07/1012	17	7	live	4.1	all recorded
13/07/1012	17	7	live	4.5	all recorded
13/07/1012	17	7	live	6.1	all recorded
13/07/1012	17	7	live	4.3	all recorded
13/07/1012	17	7	carapace	4.5	all recorded
13/07/1012	17	7	carapace	5.7	all recorded
14/07/2012	17	7	carapace	5.4	all recorded
14/07/2012	17	7	live	5.4	all recorded
14/07/2012	17	7	carapace	4	all recorded
13/07/1012	17	7	live	5.5	all recorded
12/07/2012	17	7	live	5	all recorded
14/07/2012	17	7	live	5.7	all recorded
13/07/1012	17	7	live	5.3	all recorded
13/07/1012	17	7	live	4.4	all recorded
12/07/2012	17	7	carapace	4.8	all recorded
12/07/2012	17	7	carapace	5.5	all recorded
12/07/2012	17	7	carapace	5.4	all recorded
12/07/2012	17	7	carapace	6.2	all recorded
12/07/2012	17	7	carapace	6.6	all recorded
12/07/2012	17	7	live	5.9	all recorded
12/07/2012	17	7	live	6.4	all recorded
12/07/2012	17	7	live	6.2	all recorded
12/07/2012	17	7	live	4.7	all recorded
12/07/2012	17	7	live	5.1	all recorded
14/07/2012	17	7	carapace	6.3	all recorded
14/07/2012	17	7	carapace	4.8	all recorded
12/07/2012	17	7	carapace	6.4	all recorded
13/07/1012	17	7	live	3.4	all recorded
14/07/2012	17	7	carapace	6.4	all recorded
13/07/1012	17	7	live	5.1	all recorded
14/07/2012	17	7	carapace	4.5	all recorded
14/07/2012	17	7	carapace	5.4	all recorded
14/07/2012	17	7	carapace	3.2	all recorded
14/07/2012	17	7	carapace	4	all recorded
14/07/2012	17	7	carapace	4.2	all recorded
14/07/2012	17	7	carapace	5	all recorded
14/07/2012	17	7	carapace	5.6	all recorded
14/07/2012	17	7	carapace	5	all recorded
14/07/2012	17	7	carapace	5.7	all recorded
28/07/2012	18	7	live	5	all recorded
28/07/2012	18	7	carapace	4.3	all recorded
28/07/2012	18	7	carapace	6.3	all recorded
30/07/2012	18	7	live	4.6	all recorded
30/07/2012	18	7	live	5.6	all recorded
30/07/2012	18	7	live	5.5	all recorded
30/07/2012	18	7	live	5	all recorded
28/07/2012	18	7	live	6.4	all recorded
28/07/2012	18	7	carapace	5.2	all recorded
28/07/2012	18	7	live	4.3	all recorded
30/07/2012	18	7	live	5	all recorded
27/07/2012	18	7	live	5.5	all recorded
28/07/2012	18	7	carapace	3.4	all recorded
27/07/2012	18	7	live	5.3	all recorded
27/07/2012	18	7	live	6.4	all recorded
27/07/2012	18	7	live	7.4	all recorded
28/07/2012	18	7	live	5.3	all recorded
28/07/2012	18	7	live	3.4	all recorded
28/07/2012	18	7	live	3.2	all recorded
28/07/2012	18	7	live	4.3	all recorded
28/07/2012	18	7	live	5.6	all recorded
11/08/2012	19	7	live	5.3	every second recorded
11/08/2012	19	7	carapace	5	all recorded
13/08/2012	19	7	live	6.6	every second recorded
13/08/2012	19	7	live	6.5	every second recorded
13/08/2012	19	7	live	5.8	every second recorded
13/08/2012	19	7	live	4.6	every second recorded
11/08/2012	19	7	carapace	6.2	all recorded
14/08/2012	19	7	live	6.8	every second recorded
11/08/2012	19	7	carapace	5.6	all recorded
11/08/2012	19	7	live	6.3	every second recorded
11/08/2012	19	7	live	3.8	every second recorded
13/08/2012	19	7	live	5.4	every second recorded
11/08/2012	19	7	live	4.7	every second recorded
14/08/2012	19	7	live	3.4	every second recorded
11/08/2012	19	7	live	6.8	every second recorded
11/08/2012	19	7	live	5	every second recorded
11/08/2012	19	7	live	5	every second recorded
14/08/2012	19	7	live	6.3	every second recorded
13/08/2012	19	7	carapace	5.3	all recorded
11/08/2012	19	7	live	6.4	every second recorded
11/08/2012	19	7	live	5.2	every second recorded
11/08/2012	19	7	live	3.2	every second recorded
14/08/2012	19	7	carapace	5.2	all recorded
14/08/2012	19	7	live	4.2	every second recorded
14/08/2012	19	7	carapace	5.3	all recorded
13/08/2012	19	7	live	4.5	every second recorded
14/08/2012	19	7	live	4.6	every second recorded
14/08/2012	19	7	live	5.3	every second recorded
14/08/2012	19	7	live	5	every second recorded
11/08/2012	19	7	live	4.6	every second recorded
14/08/2012	19	7	live	5	every second recorded
13/08/2012	19	7	live	4.7	every second recorded
14/08/2012	19	7	carapace	6.3	all recorded
27/08/2012	20	7	live	4.5	all recorded
28/08/2012	20	7	live	5.3	all recorded
27/08/2012	20	7	carapace	4.6	all recorded
28/08/2012	20	7	carapace	6.3	all recorded
28/08/2012	20	7	live	6.3	all recorded
28/08/2012	20	7	live	3.7	all recorded
28/08/2012	20	7	live	5.2	all recorded
28/08/2012	20	7	live	4.3	all recorded
28/08/2012	20	7	carapace	5	all recorded
27/08/2012	20	7	carapace	5	all recorded
28/08/2012	20	7	carapace	4.2	all recorded
28/08/2012	20	7	live	6.2	all recorded
29/08/2012	20	7	carapace	5.2	all recorded
28/08/2012	20	7	live	4.6	all recorded
27/08/2012	20	7	live	5.2	all recorded
28/08/2012	20	7	live	5.6	all recorded
28/08/2012	20	7	live	5	all recorded
28/08/2012	20	7	live	6.3	all recorded
27/08/2012	20	7	live	5.4	all recorded
29/08/2012	20	7	carapace	5.3	all recorded
29/08/2012	20	7	carapace	6.1	all recorded
29/08/2012	20	7	carapace	4.6	all recorded
29/08/2012	20	7	carapace	5	all recorded
29/08/2012	20	7	live	5.5	all recorded
28/08/2012	20	7	live	5.8	all recorded
28/08/2012	20	7	carapace	5.4	all recorded
27/08/2012	20	7	carapace	6.2	all recorded
28/08/2012	20	7	carapace	6.7	all recorded
27/08/2012	20	7	live	4.7	all recorded
27/08/2012	20	7	carapace	5.4	all recorded
27/08/2012	20	7	carapace	4.3	all recorded
27/08/2012	20	7	carapace	3.8	all recorded
27/08/2012	20	7	carapace	4	all recorded
27/08/2012	20	7	carapace	6.5	all recorded
28/08/2012	20	7	carapace	5	all recorded
10/09/2012	21	7	carapace	4.3	all recorded
10/09/2012	21	7	live	4.2	all recorded
10/09/2012	21	7	carapace	5.6	all recorded
10/09/2012	21	7	carapace	4.8	all recorded
10/09/2012	21	7	carapace	4.3	all recorded
10/09/2012	21	7	carapace	4.7	all recorded
09/09/2012	21	7	carapace	5.6	all recorded
09/09/2012	21	7	live	4.1	all recorded
09/09/2012	21	7	live	5.4	all recorded
09/09/2012	21	7	live	4.3	all recorded
09/09/2012	21	7	live	4.7	all recorded
09/09/2012	21	7	live	5	all recorded
09/09/2012	21	7	live	4.7	all recorded
09/09/2012	21	7	carapace	4.9	all recorded
09/09/2012	21	7	carapace	5.2	all recorded
10/09/2012	21	7	live	5.6	all recorded
09/09/2012	21	7	carapace	5.2	all recorded
10/09/2012	21	7	carapace	5.2	all recorded
09/09/2012	21	7	carapace	5.3	all recorded
10/09/2012	21	7	live	4.7	all recorded
10/09/2012	21	7	live	5.4	all recorded
10/09/2012	21	7	live	4.7	all recorded
10/09/2012	21	7	live	4.6	all recorded
10/09/2012	21	7	carapace	6.2	all recorded
10/09/2012	21	7	carapace	6.1	all recorded
10/09/2012	21	7	carapace	3.8	all recorded
10/09/2012	21	7	carapace	3	all recorded
09/09/2012	21	7	carapace	4.5	all recorded
11/09/2012	21	7	carapace	5.3	all recorded
11/09/2012	21	7	live	4.6	all recorded
09/09/2012	21	7	live	4.8	all recorded
12/09/2012	21	7	carapace	5.4	all recorded
11/09/2012	21	7	carapace	5.3	all recorded
11/09/2012	21	7	carapace	5.1	all recorded
12/09/2012	21	7	carapace	6.2	all recorded
11/09/2012	21	7	carapace	4.8	all recorded
12/09/2012	21	7	carapace	5.3	all recorded
11/09/2012	21	7	carapace	5.1	all recorded
11/09/2012	21	7	carapace	4.7	all recorded
12/09/2012	21	7	live	4.7	all recorded
11/09/2012	21	7	live	4.3	all recorded
11/09/2012	21	7	live	5	all recorded
11/09/2012	21	7	live	5.3	all recorded
11/09/2012	21	7	carapace	4.3	all recorded
12/09/2012	21	7	carapace	5.4	all recorded
12/09/2012	21	7	carapace	7.3	all recorded
08/10/2012	23	7	carapace	5	all recorded
08/10/2012	23	7	live	4.9	all recorded
08/10/2012	23	7	live	4.8	all recorded
08/10/2012	23	7	live	5.9	all recorded
08/10/2012	23	7	live	4.5	all recorded
08/10/2012	23	7	live	3.6	all recorded
08/10/2012	23	7	live	4	all recorded
08/10/2012	23	7	carapace	4.9	all recorded
08/10/2012	23	7	carapace	5.9	all recorded
08/10/2012	23	7	carapace	6.3	all recorded
08/10/2012	23	7	carapace	4.9	all recorded
08/10/2012	23	7	carapace	5.5	all recorded
08/10/2012	23	7	carapace	4.8	all recorded
08/10/2012	23	7	live	3.6	all recorded
09/10/2012	23	7	live	4.9	all recorded
09/10/2012	23	7	carapace	4.6	all recorded
09/10/2012	23	7	live	6.1	all recorded
09/10/2012	23	7	carapace	6.8	all recorded
09/10/2012	23	7	carapace	5.5	all recorded
09/10/2012	23	7	carapace	5.9	all recorded
09/10/2012	23	7	carapace	6.1	all recorded
09/10/2012	23	7	live	5	all recorded
09/10/2012	23	7	live	5.9	all recorded
09/10/2012	23	7	live	3.7	all recorded
09/10/2012	23	7	live	3.8	all recorded
09/10/2012	23	7	live	6	all recorded
09/10/2012	23	7	carapace	4.9	all recorded
09/10/2012	23	7	live	5.7	all recorded
09/10/2012	23	7	live	5.5	all recorded
10/10/2012	23	7	carapace	4.7	all recorded
10/10/2012	23	7	carapace	3.8	all recorded
10/10/2012	23	7	carapace	5.7	all recorded
10/10/2012	23	7	carapace	4.8	all recorded
10/10/2012	23	7	carapace	6.7	all recorded
10/10/2012	23	7	carapace	7.2	all recorded
10/10/2012	23	7	carapace	5.6	all recorded
10/10/2012	23	7	live	4.4	all recorded
10/10/2012	23	7	carapace	6.1	all recorded
22/10/2012	24	7	live	6.2	all recorded
22/10/2012	24	7	live	4.3	all recorded
22/10/2012	24	7	live	5.8	all recorded
22/10/2012	24	7	live	4.4	all recorded
22/10/2012	24	7	live	6.3	all recorded
22/10/2012	24	7	live	4.8	all recorded
22/10/2012	24	7	live	3.9	all recorded
22/10/2012	24	7	live	4.8	all recorded
22/10/2012	24	7	carapace	5	all recorded
22/10/2012	24	7	live	5.5	all recorded
22/10/2012	24	7	live	5.1	all recorded
22/10/2012	24	7	live	5.8	all recorded
22/10/2012	24	7	live	5	all recorded
23/10/2012	24	7	live	5.6	all recorded
23/10/2012	24	7	live	5.7	all recorded
23/10/2012	24	7	live	7	all recorded
23/10/2012	24	7	live	3.8	all recorded
23/10/2012	24	7	carapace	6.7	all recorded
23/10/2012	24	7	carapace	7.7	all recorded
23/10/2012	24	7	carapace	5.4	all recorded
23/10/2012	24	7	carapace	5	all recorded
23/10/2012	24	7	carapace	6.5	all recorded
23/10/2012	24	7	live	4.8	all recorded
24/10/2012	24	7	carapace	7	all recorded
24/10/2012	24	7	carapace	5.4	all recorded
24/10/2012	24	7	live	4.8	all recorded
24/10/2012	24	7	carapace	4.5	all recorded
24/10/2012	24	7	carapace	5.3	all recorded
24/10/2012	24	7	live	4.7	all recorded
24/10/2012	24	7	carapace	5.1	all recorded
18/11/2011	1	8	live	6.4	all recorded
18/11/2011	1	8	live	7.2	all recorded
18/11/2011	1	8	live	4.5	all recorded
18/11/2011	1	8	live	6.2	all recorded
18/11/2011	1	8	live	6.1	all recorded
18/11/2011	1	8	live	7.2	all recorded
20/11/2011	1	8	carapace	5	all recorded
20/11/2011	1	8	live	5.9	all recorded
18/11/2011	1	8	live	6.1	all recorded
19/11/2011	1	8	live	4.4	every second recorded
19/11/2011	1	8	live	6.2	every second recorded
19/11/2011	1	8	live	6	every second recorded
[truncated: 1,769 more rows]

## Sheet: Crab catching
Date	Crab sampling	Plot	Used nets	Caught male	Caught female	Scissor	Carapaces	Stomach plates
01/02/2012	6	1	420	10	4	11	21	9
01/02/2012	6	7	407	5	4	4	2	2
01/02/2012	6	8	315	8	2	8	14	0
01/02/2012	6	11	505	37	19	0	0	0
01/03/2012	8	1	402	22	8	10	22	3
01/03/2012	8	7	400	6	0	3	12	2
01/03/2012	8	8	270	4	0	9	14	2
01/03/2012	8	11	402	9	6	4	6	1
01/04/2012	10	8	235	2	3	5	15	0
01/04/2012	10	11	355	9	5	15	0	0
01/05/2012	12	1	400	4	2	3	3	1
01/05/2012	12	7	400	6	0	3	1	3
01/05/2012	12	8	400	1	1	6	9	0
01/05/2012	12	11	400	4	5	1	4	1
01/06/2012	14	1	270	1	3	3	2	1
01/06/2012	14	7	240	1	3	2	0	0
01/06/2012	14	8	220	2	3	0	1	0
01/06/2012	14	11	300	1	2	1	5	1
02/01/2012	6	1	420	14	13	2	8	3
02/02/2012	6	7	407	3	3		7	1
02/02/2012	6	8	315	3	0	2	10	4
02/02/2012	6	11	505	12	9	3	5	3
02/03/2012	8	1	402	11	2	10	9	2
02/03/2012	8	7	400	9	1	0	4	0
02/03/2012	8	8	270	7	1	5	5
02/03/2012	8	11	402	4	1	1	0	0
02/05/2012	12	7	400	6	4	0	1	0
02/05/2012	12	11	400	3	8	0	0	0
02/06/2012	14	1	270	6	8	5	4	3
02/06/2012	14	11	300	7	4	6	3	3
02/12/2011	2	1	500	0	0	0	30	4
02/12/2011	2	11	500	9	7	5	15	2
03/01/2012	4	1	390	16	11	5	9	1
03/01/2012	4	11	390	15	23	2	0	0
03/02/2012	6	8	315	4	0	1	3	4
03/02/2012	6	11	505	9	5	1	1	0
03/02/2012	8	1	402	6	5	1	1	0
03/03/2012	8	7	400	4	0	1	5	0
03/12/2011	2	1	500	2	4	2	3	3
03/12/2011	2	7	400	1	2	1	27	6
03/12/2011	2	8	400	11	4	5	18	3
03/12/2011	2	11	500	9	8	1	11	0
04/01/2012	4	1	390	2	3	0	3	1
04/01/2012	4	7	400	11	6	1	15	5
04/01/2012	4	8	400	12	1	1	4	0
04/01/2012	4	11	390	8	5	0	5	3
04/12/2011	2	1	500	3	6	3	10	0
04/12/2011	2	7	400	4	1	0	5	1
04/12/2011	2	8	400	0	1	2	6	0
04/12/2011	2	11	500	4	6	0	0	0
05/01/2012	4	1	390	2	9	2	6	3
05/01/2012	4	7	400	5	6	0	4	0
05/01/2012	4	8	400	1	0	2	10	0
05/01/2012	4	11	390	5	4	2	3	0
05/12/2011	2	7	400	4	5	0	4	1
05/12/2011	2	8	400	3	2	0	0	0
06/01/2012	4	7	400	8	9	2	17	1
06/01/2012	4	8	400	4	5	2	4
06/10/2012	23	8	285	7	7	5	5	2
06/10/2012	23	11	400	4	4	7	5	2
08/10/2012	23	1	460	2	1	8	9	3
08/10/2012	23	7	455	4	3	9	7	2
08/10/2012	23	8	285	0	0	2	1	0
08/10/2012	23	11	400	5	3	9	4	2
09/09/2012	21	7	400	5	2	2	6	1
09/09/2012	21	11	400	7	9	3	1	1
09/10/2012	23	1	460	1	3	8	2	0
09/10/2012	23	7	455	8	1	14	6	6
09/10/2012	23	8	285	2	0	6	2	0
09/10/2012	23	11	400	2	7	11	5	4
10/08/2012	19	1	400	2	9	2	2	0
10/08/2012	19	8	300	4	7	2	0	0
10/08/2012	19	11	400	9	10	0	1	1
10/09/2012	21	1	400	8	11	5	3	1
10/09/2012	21	7	400	2	4	5	10	3
10/09/2012	21	8	325	1	1	3	6	3
10/09/2012	21	11	400	11	2	7	9	3
10/10/2012	23	1	460	1	2	4	10	5
10/10/2012	23	7	455	0	1	5	8	3
11/07/2012	17	8	300	4	1	0	2	0
11/07/2012	17	11	500	3	2	1	2	0
11/08/2012	19	1	400	7	6	3	2	1
11/08/2012	19	7	400	12	9	4	3	2
11/08/2012	19	8	300	7	6	1	2	2
11/08/2012	19	11	400	10	8	3	1	2
11/09/2012	21	1	400	1	1	3	6	4
11/09/2012	21	7	400	2	2	4	7	4
11/09/2012	21	8	325	4	2	3	2	0
11/09/2012	21	11	400	3	2	3	9	0
12/05/2012	13	1	320	20	10	10	20	4
12/05/2012	13	11	330	25	15	3	2	2
12/06/2012	15	1	280	4	1	1	1	0
12/06/2012	15	11	350	3	8	2	2	1
12/07/2012	17	1	400	11	11	1	1	0
12/07/2012	17	7	400	4	2	5	6	1
12/07/2012	17	8	300	3	4	3	1	0
12/07/2012	17	11	500	3	8	0	1	0
12/09/2012	21	1	400	1	2	3	5	2
12/09/2012	21	7	400	1	0	2	5	1
12/09/2012	21	8	325	2	2	1	1	1
12/09/2012	21	11	400	4	2	2	1	2
13/04/2012	11	7	320	21	0	5	6	0
13/04/2012	11	11	340	19	9	5	3	0
13/06/2012	15	1	280	6	3	3	2	2
13/06/2012	15	7	370	5	3	1	2	2
13/06/2012	15	8	203	4	5	1	1	1
13/06/2012	15	11	350	8	5	0	2	0
13/07/2012	17	1	400	10	5	2	3	4
13/07/2012	17	7	400	5	4	3	2	2
13/07/2012	17	8	300	7	2	3	4	1
13/07/2012	17	11	500	5	1	5	6	2
13/08/2012	19	1	400	6	5	2	0	1
13/08/2012	19	7	400	11	3	1	1	0
13/08/2012	19	8	300	4	6	2	1	1
13/08/2012	19	11	400	7	6	2	8	2
13/09/2012	21	1	400	4	0	5	10	3
13/09/2012	21	8	325	1	4	1	1	1
14/03/2012	9	1	270	1	1	7	23	0
14/03/2012	9	7	239	0	1	3	27	0
14/03/2012	9	8	217	2	0	16	27	2
14/03/2012	9	11	383	16	12	0	8	0
14/04/2012	11	1	460	19	18	2	2	0
14/04/2012	11	7	320	18	4	4	19	2
14/04/2012	11	8	340	3	8	17	25	10
14/04/2012	11	11	340	10	10	0	2	0
14/05/2012	13	1	320	2	3	4	11	2
14/05/2012	13	7	300	6	5	4	5	0
14/05/2012	13	8	250	0	1	2	13	2
14/05/2012	13	11	330	6	2	2	2	2
14/06/2012	15	1	280	0	0	4	2	1
14/06/2012	15	7	370	2	0	4	6	6
14/06/2012	15	8	203	4	3	2	3	3
14/06/2012	15	11	350	2	2	4	17	5
14/07/2012	17	1	400	3	2	5	20	5
14/07/2012	17	7	400	1	1	4	15	3
14/08/2012	19	7	400	8	7	5	3	2
14/12/2011	3	7	400	1	1	4	2	0
14/12/2011	3	11	400	5	7	1	0	0
15/03/2012	9	1	320	8	7	5	10	0
15/03/2012	9	7	239	7	5	8	19	1
15/03/2012	9	8	217	2	0	6	16	0
15/03/2012	9	11	383	9	11	1	3	0
15/04/2012	11	1	460	8	7	5	12	2
15/04/2012	11	7	320	19	1	4	3	0
15/04/2012	11	8	340	0	0	7	13	0
15/04/2012	11	11	340	5	6	3	1	0
15/05/2012	13	1	320	2	2	0	0	0
15/05/2012	13	7	300	2	2	0	1	0
15/05/2012	13	8	250	0	1	7	3	2
15/05/2012	13	11	330	9	4	2	0	2
15/06/2012	15	7	370	3	3	2	4	2
15/06/2012	15	8	203	5	1	0	1	0
15/12/2011	3	1	400	2	1	4	3	2
15/12/2011	3	7	400	1	3	3	2	0
15/12/2011	3	8	400	1	0	5	9	0
15/12/2011	3	11	400	3	7	1	0	0
16/01/2012	5	7	500	1	1	2	5	0
16/01/2012	5	8	300	0	0	4	6	2
16/02/2012	7	1	412	7	3	15	15	0
16/02/2012	7	7	403	7	3	9	30
16/02/2012	7	11	400	7	7	1	0	0
16/04/2012	11	1	460	8	5	4	15	2
16/04/2012	11	7	320	4	2	10	16	2
16/04/2012	11	8	340	0	0	3	2	1
16/04/2012	11	11	340	10	11	9	2	0
16/05/2012	13	7	300	0	2	2	3	2
16/05/2012	13	8	250	3	1	3	4	1
16/12/2011	3	1	400	0	0	11	8	6
16/12/2011	3	7	400	2	1	3	5	2
16/12/2011	3	8	400	1	1	6	9	3
16/12/2011	3	11	400	2	3	5	6	3
17/01/2012	5	1	400	8	4	20	29	3
17/01/2012	5	7	500	0	2	1	6	0
17/01/2012	5	8	300	2	0	2	5	0
17/02/2012	7	1	412	13	6	5	9	0
17/02/2012	7	7	403	5	1	8	29	2
17/02/2012	7	8	300	10	3	11	17	0
17/02/2012	7	11	400	12	5	4	4	0
17/03/2012	9	1	320	8	8	3	16	0
17/03/2012	9	7	239	2	3	0	20	0
17/03/2012	9	8	217	0	3	0	5	0
17/03/2012	9	11	383	10	5	0	1	0
17/04/2012	11	1	460	6	4	0	3	0
17/04/2012	11	8	340	6	3	0	5	0
17/12/2011	3	1	400	1	1	1	8	0
17/12/2011	3	7	400	1	0	2	4	1
17/12/2011	3	8	400	0	0	5	3	3
17/12/2011	3	11	400	2	2	4	2	0
18/01/2012	5	1	400	4	1	4	9	0
18/01/2012	5	7	500	6	2	0	1	0
18/01/2012	5	8	300	0	0	0	8	0
18/01/2012	5	11	400	12	6	3	2	0
18/02/2012	7	1	412	10	7	15	12	6
18/02/2012	7	7	403	9	2	2	9	2
18/02/2012	7	8	300	16	6	5	6	4
18/02/2012	7	11	400	14	11	6	1	0
18/11/2011	1	8	400	6	3	0	0	0
18/12/2011	3	1	400	0	1	5	7	0
18/12/2011	3	7	400	0	2	0	4	0
18/12/2011	3	8	400	1	0	1	4	0
18/12/2011	3	11	400	3	7	0	2	0
19/02/2012	7	1	412	18	4	5	11	0
19/02/2012	7	8	300	12	2	6	8	0
19/11/2011	1	7	400	0	0	15	19	0
19/11/2011	1	8	400	0	0	0	0	0
19/12/2011	3	1	400	0	3	2	2	0
19/12/2011	3	7	400	1	1	4	2	0
19/12/2011	3	8	400	1	1	2	2	0
19/12/2011	3	11	400	9	10	12	3	0
20/01/2012	5	1	400	4	2	2	9	0
20/01/2012	5	7	500	2	2	0	1	0
20/01/2012	5	8	300	2	0	0	0	0
20/01/2012	5	11	400	11	8	5	2	3
20/11/2011	1	1	400	4	5	0	0	0
20/11/2011	1	7	400	0	0	0	4	0
20/11/2011	1	8	400	0	0		3	0
20/12/2011	3	1	400	6	3	0	2	0
20/12/2011	3	8	400	2	1	3	3	0
21/01/2012	5	1	400	5	6	0	6	0
21/01/2012	5	11	400	17	5	5	3	0
21/11/2011	1	1	400	0	0	8	21	2
21/11/2011	1	7	400	0	0	0	9	0
21/11/2011	1	11	400	6	21	0	16	0
22/10/2012	24	7	400	5	7	4	1	3
22/10/2012	24	8	205	5	5	5	4	2
22/11/2011	1	1	400	2	5	1	5	0
22/11/2011	1	11	400	0	0	0	15	0
23/09/2012	22	1	400	2	2	7	6	3
23/09/2012	22	11	400	2	3	10	3	4
23/10/2012	24	1	400	3	4	5	0	3
23/10/2012	24	7	400	2	3	10	5	7
23/10/2012	24	8	205	0	4	6	4	4
23/10/2012	24	11	400	6	9	10	8	6
23/11/2011	1	11	400	6	5	0	19	0
24/10/2012	24	1	400	0	4	2	1	0
24/10/2012	24	7	400	0	2	10	5	9
24/10/2012	24	8	205	1	1	1	1	3
24/10/2012	24	11	400	2	0	8	5	7
25/08/2012	20	8	300	9	8	6	4	2
25/08/2012	20	11	400	13	9	3	6	5
25/10/2012	24	1	400	3	2	16	8	8
25/10/2012	24	11	400	4	5	15	4	5
26/06/2012	16	1	320	5	1	5	0	0
26/06/2012	16	8	200	5	4	1	0	0
27/06/2012	16	1	320	2	3	0	3	1
27/06/2012	16	7	400	2	3	0	3	1
27/06/2012	16	8	200	3	2	0	0	0
27/06/2012	16	11	393	6	5	3	5	1
27/07/2012	18	7	400	4	0	1	0	1
27/07/2012	18	8	300	6	1	5	0	0
27/07/2012	18	11	400	9	1	6	4	4
27/08/2012	20	8	300	2	2	4	16	4
27/08/2012	20	11	400	3	6	5	8	4
28/02/2012	8	8	270	9	2	0	1	0
28/02/2012	8	11	402	17	4	0	1	0
28/04/2012	12	1	400	20	10	10	20	6
28/04/2012	12	8	400	14	7	9	20	4
28/06/2012	16	1	320	1	1	3	7	2
28/06/2012	16	7	400	3	3	1	1	0
28/06/2012	16	8	200	3	2	0	2	1
28/06/2012	16	11	393	0	1	0	13	1
28/07/2012	18	1	400	8	3	5	4	3
28/07/2012	18	7	400	5	3	5	4	3
28/07/2012	18	8	300	6	4	4	3	3
28/07/2012	18	11	400	8	4	4	3	2
28/08/2012	20	8	300	6	4	2	3	1
28/08/2012	20	11	400	7	6	4	6	3
29/02/2012	8	1	402	42	20	6	30	1
29/02/2012	8	7	400	6	3	2	15	1
29/02/2012	8	8	270	6	4	0	1	0
29/02/2012	8	11	402	3	5	4	23	0
29/03/2012	10	1	230	2	7	18	17	5
29/03/2012	10	7	230	1	3	8	8	2
29/06/2012	16	1	320	0	1	2	3	2
29/06/2012	16	7	400	5	1	1	5	1
29/06/2012	16	8	200	1	1	1	5	0
29/06/2012	16	11	393	2	2	3	3	2
30/03/2012	10	1	260	4	8	8	8	3
30/03/2012	10	7	300	6	2	6	17	2
30/03/2012	10	8	235	0	2	12	29	7
30/03/2012	10	11	355	12	10	2	1	0
30/04/2012	12	1	400	7	9	4	19	4
30/04/2012	12	7	400	8	2	2	4	1
30/04/2012	12	8	400	1	1	2	22	1
30/04/2012	12	11	400	10	15	0	0	0
30/05/2012	14	7	240	2	1	0	0	0
30/05/2012	14	8	220	1	2	0	0	0
30/06/2012	16	7	400	1	0	4	9	1
30/06/2012	16	11	393	4	1	5	6	3
30/07/2012	18	1	400	8	3	3	5	2
30/07/2012	18	7	400	2	3	1	4	3
30/07/2012	18	8	300	3	2	1	2	2
30/07/2012	18	11	400	9	5	4	2	1
31/01/2012	6	1	420	32	10	11	34	0
31/01/2012	6	7	407	9	6	0	5	0
31/03/2012	10	1	282	2	3	3	7	0
31/03/2012	10	7	300	3	4	3	6	0
31/03/2012	10	8	235	8	4	1	5	0
31/03/2012	10	11	355	5	9	2	0	0
31/05/2012	14	1	270	4	7	2	1	0
31/05/2012	14	7	240	4	1	0	0	0
31/05/2012	14	8	220	0	5	2	3	0
31/05/2012	14	11	300	4	4	0	0	0
31/07/2012	18	1	400	0	0	2	7	0

## Sheet: Crab burrow counting
Date	Plot	Sampling line	Crab burrows
01/12/2011	1	1	100
01/12/2011	1	2	142
01/12/2011	7	1	140
01/12/2011	7	2	210
01/12/2011	8	1	90
01/12/2011	8	2	73
02/01/2012	1	1	18
02/01/2012	1	2	95
02/01/2012	7	1	125
02/01/2012	7	2	148
02/01/2012	8	1	65
02/01/2012	8	2	30
02/01/2012	11	1	112
02/01/2012	11	2	118
03/02/2012	1	1	70
03/02/2012	1	2	61
03/02/2012	7	1	79
03/02/2012	7	2	80
03/02/2012	8	1	40
03/02/2012	8	2	57
03/02/2012	11	1	100
03/02/2012	11	2	139
03/11/2012	1	1	56
03/11/2012	1	2	53
03/11/2012	2	1	102
03/11/2012	2	2	68
03/11/2012	3	1	80
03/11/2012	3	2	118
03/11/2012	4	1	110
03/11/2012	4	2	81
03/11/2012	5	1	107
03/11/2012	5	2	64
03/11/2012	6	1	76
03/11/2012	6	2	104
03/11/2012	7	1	100
03/11/2012	7	2	104
03/11/2012	8	1	8
03/11/2012	8	2	18
03/11/2012	9	1	115
03/11/2012	9	2	68
03/11/2012	10	1	128
03/11/2012	10	2	100
03/11/2012	11	1	67
03/11/2012	11	2	101
03/11/2012	12	1	39
03/11/2012	12	2	67
10/09/2012	1	1	78
10/09/2012	1	2	90
10/09/2012	2	1	82
10/09/2012	2	2	90
10/09/2012	3	1	71
10/09/2012	3	2	62
10/09/2012	4	1	91
10/09/2012	4	2	106
10/09/2012	5	1	75
10/09/2012	5	2	87
10/09/2012	6	1	66
10/09/2012	6	2	61
10/09/2012	7	1	70
10/09/2012	7	2	74
10/09/2012	8	1	28
10/09/2012	8	2	37
10/09/2012	9	1	81
10/09/2012	9	2	55
10/09/2012	10	1	103
10/09/2012	10	2	80
10/09/2012	11	1	82
10/09/2012	11	2	94
10/09/2012	12	1	53
10/09/2012	12	2	90
12/07/2012	1	1	66
12/07/2012	1	2	65
12/07/2012	7	1	125
12/07/2012	7	2	100
12/07/2012	8	1	27
12/07/2012	8	2	37
12/07/2012	11	1	77
12/07/2012	11	2	85
14/08/2012	1	1	105
14/08/2012	1	2	75
14/08/2012	7	1	97
14/08/2012	7	2	112
14/08/2012	8	1	29
14/08/2012	8	2	38
14/08/2012	11	1	105
14/08/2012	11	2	86
15/04/2012	1	1	91
15/04/2012	1	2	52
15/04/2012	7	1	92
15/04/2012	7	2	98
15/04/2012	8	1	95
15/04/2012	8	2	46
15/04/2012	11	1	54
15/04/2012	11	2	52
15/06/2012	1	1	103
15/06/2012	1	2	13
15/06/2012	7	1	80
15/06/2012	7	2	35
15/06/2012	8	1	52
15/06/2012	8	2	14
15/06/2012	11	1	115
15/06/2012	11	2	23
16/05/2012	1	1	68
16/05/2012	1	2	38
16/05/2012	7	1	92
16/05/2012	7	2	45
16/05/2012	8	1	57
16/05/2012	8	2	23
16/05/2012	11	1	94
16/05/2012	11	2	31
17/02/2012	1	1	66
17/02/2012	1	2	52
17/02/2012	7	1	52
17/02/2012	7	2	76
17/02/2012	8	1	34
17/02/2012	8	2	27
17/02/2012	11	1	85
17/02/2012	11	2	73
25/09/2012	1	1	82
25/09/2012	1	2	71
25/09/2012	2	1	68
25/09/2012	2	2	117
25/09/2012	3	1	126
25/09/2012	3	2	108
25/09/2012	4	1	127
25/09/2012	4	2	125
25/09/2012	5	1	123
25/09/2012	5	2	111
25/09/2012	6	1	173
25/09/2012	6	2	117
25/09/2012	7	1	86
25/09/2012	7	2	96
25/09/2012	8	1	30
25/09/2012	8	2	44
25/09/2012	9	1	129
25/09/2012	9	2	89
25/09/2012	10	1	107
25/09/2012	10	2	122
25/09/2012	11	1	80
25/09/2012	11	2	86
25/09/2012	12	1	44
25/09/2012	12	2	78

## Sheet: Salinity
Sampling	Plot	Sampling point	Depth	Salinity
1	1	1	1	33.9
1	1	1	5	28.7
1	1	1	10	24.3
1	1	1	20	22.2
1	1	1	30	21.9
1	1	1	40	32.2
1	1	2	1	37.7
1	1	2	5	37
1	1	2	10	40
1	1	2	20	41.1
1	1	2	30	38.7
1	1	2	40	33.6
1	1	2	50	31.8
1	2	1	1	41.4
1	2	1	5	43.9
1	2	1	10	44.7
1	2	1	20	36.8
1	2	1	30	30.7
1	2	1	40	28.2
1	2	1	50	28.1
1	2	2	1	35
1	2	2	5	32.9
1	2	2	10	36.6
1	2	2	20	28.8
1	2	2	30	26.2
1	2	2	40	25.2
1	2	2	50	26.4
1	3	1	1	41.2
1	3	1	5	36.6
1	3	1	10	30
1	3	1	20	28
1	3	1	30	27.4
1	3	1	40	28.4
1	3	1	50	28.8
1	3	2	1	51.8
1	3	2	5	48.6
1	3	2	10	45.6
1	3	2	20	41.9
1	3	2	30	38.5
1	3	2	40	33.9
1	3	2	50	35.8
1	4	1	1	37.8
1	4	1	5	41.3
1	4	1	10	43.1
1	4	1	20	36.6
1	4	1	30	35.7
1	4	1	40	33.3
1	4	1	50	33.9
1	4	2	1	43.1
1	4	2	5	41.9
1	4	2	10	46.7
1	4	2	20	36.5
1	4	2	30	35.2
1	4	2	40	36
1	4	2	50	27.9
1	5	1	1	45.8
1	5	1	5	50.1
1	5	1	10	49.5
1	5	1	20	47
1	5	1	30	40.7
1	5	1	40	38.5
1	5	1	50	36.3
1	5	2	1	47.2
1	5	2	5	46.7
1	5	2	10	45.1
1	5	2	20	43.3
1	5	2	30	38.2
1	5	2	40	33.8
1	6	1	1	40.3
1	6	1	5	38.1
1	6	1	10	41.6
1	6	1	20	41.4
1	6	1	30	38.3
1	6	1	40	39.2
1	6	1	50	40.6
1	6	2	1	32.8
1	6	2	5	29.8
1	6	2	10	28.2
1	6	2	20	28.8
1	6	2	30	28.5
1	6	2	40	29
1	6	2	50	31.9
1	7	1	1	37.9
1	7	1	5	39.5
1	7	1	10	43.6
1	7	1	20	41
1	7	1	30	37.8
1	7	1	40	36.7
1	7	1	50	34.3
1	7	2	1	37.6
1	7	2	5	36.8
1	7	2	10	39.7
1	7	2	20	37.9
1	7	2	30	37.8
1	7	2	40	38.9
1	7	2	50	38.6
1	8	1	1	45.4
1	8	1	5	44.6
1	8	1	10	45
1	8	1	20	40.6
1	8	1	30	33.8
1	8	1	40	29.2
1	8	1	50	30.2
1	8	2	1	36.2
1	8	2	5	33.7
1	8	2	10	29.9
1	8	2	20	28.9
1	8	2	30	27.6
1	8	2	40	27.7
1	8	2	50	27.8
1	9	1	1	41.9
1	9	1	5	40.2
1	9	1	10	43.1
1	9	1	20	42.8
1	9	1	30	36.7
1	9	1	40	34.9
1	9	1	50	32.4
1	9	2	1	39.6
1	9	2	5	41.3
1	9	2	10	40.1
1	9	2	20	43.3
1	9	2	30	44.2
1	9	2	40	42
1	9	2	50	39.6
1	10	1	1	52.7
1	10	1	5	42.1
1	10	1	10	40.5
1	10	1	20	40.7
1	10	1	30	41.2
1	10	1	40	37.8
1	10	1	50	33.2
1	10	2	1	43.4
1	10	2	5	66.3
1	10	2	10	51.1
1	10	2	20	51.9
1	10	2	30	47.6
1	10	2	40	43
1	10	2	50	44.1
1	11	1	1	38.4
1	11	1	5	45
1	11	1	10	39.5
1	11	1	20	33.3
1	11	1	30	36.5
1	11	1	40	32.5
1	11	1	50	29.9
1	11	2	1	46.2
1	11	2	5	43
1	11	2	10	41
1	11	2	20	36.3
1	11	2	30	44.1
1	11	2	40	41.3
1	11	2	50	38.6
1	12	1	1	39
1	12	1	5	43.1
1	12	1	10	46.3
1	12	1	20	44
1	12	1	30	38.7
1	12	1	40	34.8
1	12	1	50	26.1
1	12	2	1	36.2
1	12	2	5	46.8
1	12	2	10	43.6
1	12	2	20	38.1
1	12	2	30	30.6
1	12	2	40	27.8
1	12	2	50	26.7
2	1	1	1	29.3
2	1	1	5	30.2
2	1	1	10	32.1
2	1	1	20	26.9
2	1	1	30	26.2
2	1	1	40	25.9
2	1	1	50	12.9
2	1	2	1	26.4
2	1	2	5	14.4
2	1	2	10	28.7
2	1	2	20	14.2
2	1	2	30	22.7
2	1	2	40	10.8
2	1	2	50	10.2
2	2	1	1	25.6
2	2	1	5	29.1
2	2	1	10	25
2	2	1	20	26
2	2	1	30	24.1
2	2	1	40	23.6
2	2	1	50	23.1
2	2	2	1	28.4
2	2	2	5	30.2
2	2	2	10	31.7
2	2	2	20	29.7
2	2	2	30	24.7
2	2	2	40	25.7
2	2	2	50	23.2
2	3	1	1	34.4
2	3	1	5	47.4
2	3	1	10	38.2
2	3	1	20	34
2	3	1	30	30.4
2	3	1	40	28.3
2	3	1	50	27.1
2	3	2	1	27
2	3	2	5	27.1
2	3	2	10	30.3
2	3	2	20	29.4
2	3	2	30	12.1
2	3	2	40	11.3
2	3	2	50	28.5
2	4	1	1	40.7
2	4	1	5	42.8
2	4	1	10	43.2
2	4	1	20	40.3
2	4	1	30	45.4
2	4	1	40	42.8
2	4	1	50	40.8
2	4	2	1	41.3
2	4	2	5	48.1
2	4	2	10	48.2
2	4	2	20	52.7
2	4	2	30	49.7
2	4	2	40	46.4
2	4	2	50	44.3
2	5	1	1	15.4
2	5	1	5	18.5
2	5	1	10	17.5
2	5	1	20	18.2
2	5	1	30	16.6
2	5	1	40	19.6
2	5	1	50	31.1
2	5	2	1	35.8
2	5	2	5	38.5
2	5	2	10	38
2	5	2	20	38.9
2	5	2	30	34.8
2	5	2	40	18.2
2	5	2	50	16.3
2	6	1	1	39.1
2	6	1	5	44.8
2	6	1	10	44.1
2	6	1	20	46.3
2	6	1	30	44.3
2	6	1	40	42.4
2	6	1	50	38.4
2	6	2	1	12.5
2	6	2	5	13.9
2	6	2	10	12.7
2	6	2	20	12.2
2	6	2	30	25.9
2	6	2	40	12
2	6	2	50	11.5
2	7	1	1	24.7
2	7	1	5	26
2	7	1	10	28.5
2	7	1	20	27.7
2	7	1	30	26.2
2	7	1	40	27.1
2	7	1	50	24.7
2	7	2	1	11.9
2	7	2	5	12.1
2	7	2	10	33.9
2	7	2	20	27.7
2	7	2	30	28.9
2	7	2	40	29.3
2	7	2	50	27.7
2	8	1	1	29.4
2	8	1	5	33.4
2	8	1	10	34.7
2	8	1	20	29.8
2	8	1	30	25.9
2	8	1	40	24.3
2	8	1	50	23.7
2	8	2	1	26.5
2	8	2	5	30.8
2	8	2	10	27.1
2	8	2	20	23.7
2	8	2	30	20.4
2	8	2	40	20.3
2	8	2	50	22
2	9	1	1	29.7
2	9	1	5	30.6
2	9	1	10	30.3
2	9	1	20	29.9
2	9	1	30	30.4
2	9	1	40	30.1
2	9	1	50	29.2
2	9	2	1	33
2	9	2	5	48.2
2	9	2	10	33.4
2	9	2	20	95.4
2	9	2	40	205.9
2	10	1	1	27.7
2	10	1	5	29.1
2	10	1	10	28.4
2	10	1	20	26.3
2	10	1	30	11.1
2	10	1	40	25.1
2	10	1	50	11.4
2	10	2	1	28.5
2	10	2	5	32.1
2	10	2	10	37.6
2	10	2	20	28.2
2	10	2	30	29
2	10	2	40	23.8
2	10	2	50	23.6
2	11	1	1	46.8
2	11	1	5	41.2
2	11	1	10	43.5
2	11	1	20	46.2
2	11	1	30	44.5
2	11	1	40	43.2
2	11	1	50	43.9
2	11	2	1	51.1
2	11	2	5	50.1
2	11	2	10	45.5
2	11	2	20	46.3
2	11	2	30	44.1
2	11	2	40	40.8
2	11	2	50	38.6
2	12	1	1	29.9
2	12	1	5	31.9
2	12	1	10	34.5
2	12	1	20	32.2
2	12	1	30	31.4
2	12	1	40	28
2	12	1	50	29.8
2	12	2	1	26.1
2	12	2	5	25
2	12	2	10	26.3
2	12	2	20	21
2	12	2	30	9.7
2	12	2	40	10.2
2	12	2	50	10.9
3	1	1	1	31.9
3	1	1	5	28.4
3	1	1	10	28.5
3	1	1	20	25.3
3	1	1	30	24.2
3	1	1	40	23.7
3	1	1	50	24.3
3	1	2	1	40.2
3	1	2	5	43.3
3	1	2	10	45.4
3	1	2	20	40.7
3	1	2	30	38.8
3	1	2	40	34.7
3	1	2	50	31.5
3	2	1	1	40.8
3	2	1	5	47
3	2	1	10	41.9
3	2	1	20	40.2
3	2	1	30	36.3
3	2	1	40	33.2
3	2	1	50	33.5
3	2	2	1	36.7
3	2	2	5	37.2
3	2	2	10	38
3	2	2	20	34.8
3	2	2	30	31.2
3	2	2	40	28.7
3	2	2	50	25
3	3	1	1	34.2
3	3	1	5	39.4
3	3	1	10	41.8
3	3	1	20	42
3	3	1	30	38.5
3	3	1	40	34.6
3	3	1	50	36.4
3	3	2	1	27.3
3	3	2	5	27.7
3	3	2	10	33.2
3	3	2	20	31.5
3	3	2	30	34.4
3	3	2	40	42.5
3	3	2	50	37.4
3	4	1	1	42.9
3	4	1	5	45.3
3	4	1	10	48.2
3	4	1	20	42.7
3	4	1	30	39.8
3	4	1	40	38.9
3	4	1	50	39.2
3	4	2	1	37.4
3	4	2	5	37.5
3	4	2	10	41.9
3	4	2	20	45
3	4	2	30	45.3
3	4	2	40	41.8
3	4	2	50	42.2
3	5	1	1	30.3
3	5	1	5	36.4
3	5	1	10	39.1
3	5	1	20	51
3	5	1	30	41.6
3	5	1	40	42.9
3	5	1	50	54.4
3	5	2	1	57.3
3	5	2	5	63.9
3	5	2	10	48.9
3	5	2	20	59.4
3	5	2	30	48.2
3	5	2	40	42.5
3	5	2	50	46.6
3	6	1	1	34.7
3	6	1	5	36.6
3	6	1	10	43
3	6	1	20	43
3	6	1	30	43.8
3	6	1	40	41.2
3	6	1	50	44
3	6	2	1	31.3
3	6	2	5	32.3
3	6	2	10	37.1
3	6	2	20	39.6
3	6	2	30	41.3
3	6	2	40	41.3
3	6	2	50	43.9
3	7	1	1	35.2
3	7	1	5	38.8
3	7	1	10	38.8
3	7	1	20	41.1
3	7	1	30	29.3
3	7	1	40	26.5
3	7	1	50	44.2
3	7	2	1	40.8
3	7	2	5	38.3
3	7	2	10	42.4
3	7	2	20	38.9
3	7	2	30	42.4
3	7	2	40	44.3
3	7	2	50	43.5
3	8	1	1	35.2
3	8	1	5	33.9
3	8	1	10	31.1
3	8	1	20	30.8
3	8	1	30	27.1
3	8	1	40	25.1
3	8	2	1	45.4
3	8	2	5	49.2
3	8	2	10	42.3
3	8	2	20	42.2
3	8	2	30	34.5
3	8	2	40	28.7
3	8	2	50	30
3	9	1	1	37.1
3	9	1	5	43.9
3	9	1	10	48.9
3	9	1	20	46.5
3	9	1	30	44.9
3	9	1	40	39.4
3	9	1	50	34.5
3	9	2	1	39.5
3	9	2	5	42.5
3	9	2	10	43.7
3	9	2	20	44.1
3	9	2	30	46
3	9	2	40	45.7
3	9	2	50	47.2
3	10	1	1	37.8
3	10	1	5	39.5
3	10	1	10	44.9
3	10	1	20	46.3
3	10	1	30	42.1
3	10	1	40	40.3
3	10	1	50	34.9
3	10	2	1	33.6
3	10	2	5	38.3
3	10	2	10	44.4
3	10	2	20	45.7
3	10	2	30	45
3	10	2	40	40.4
3	10	2	50	40.8
3	11	1	1	44.8
3	11	1	5	47.1
3	11	1	10	50
3	11	1	20	47.1
3	11	1	30	43.8
3	11	1	40	42.3
3	11	1	50	46.8
3	11	2	1	31.7
3	11	2	5	38.4
3	11	2	10	39.2
3	11	2	20	38.7
3	11	2	30	46.5
3	11	2	40	48.8
3	11	2	50	44.6
3	12	1	1	35.8
3	12	1	5	41.4
3	12	1	10	46.7
3	12	1	20	47.3
3	12	1	30	41.4
3	12	1	40	39.6
3	12	1	50	38.3
3	12	2	1	37.1
3	12	2	5	35
3	12	2	10	39.8
3	12	2	20	40.6
3	12	2	30	33.5
3	12	2	40	30
3	12	2	50	27.6
4	1	1	1	18.6
4	1	1	5	28.1
4	1	1	10	31.2
4	1	1	20	31.8
4	1	1	30	30.3
4	1	1	40	30.7
4	1	1	50	30.1
4	1	2	1	18.9
4	1	2	5	26.8
4	1	2	10	30.5
4	1	2	20	31.1
4	1	2	30	33.5
4	1	2	40	32.2
4	1	2	50	33.4
4	2	1	1	25.4
4	2	1	5	30.5
4	2	1	10	31.1
4	2	1	20	39.5
4	2	1	30	39.7
4	2	1	40	37.8
4	2	1	50	34.9
4	3	1	1	29.8
4	3	1	5	40.8
4	3	1	10	41.1
4	3	1	20	33.7
4	3	1	30	31
4	3	1	40	32
4	3	1	50	29.7
4	3	2	1	26.9
4	3	2	5	31.9
4	3	2	10	35.7
4	3	2	20	48.6
4	3	2	30	40.9
4	3	2	40	39.6
4	3	2	50	40
4	4	1	1	22.5
4	4	1	5	31.7
4	4	1	10	34.8
4	4	1	20	38.2
4	4	1	30	37.4
4	4	1	40	35.5
4	4	1	50	33.8
4	4	2	1	30.8
4	4	2	5	35.5
4	4	2	10	36
4	4	2	20	39.7
4	4	2	30	38.2
4	4	2	40	36.5
4	4	2	50	38
4	5	1	1	21.2
4	5	1	5	35.8
4	5	1	10	31.9
4	5	1	20	39.6
4	5	1	30	42
4	5	1	40	36.7
4	5	1	50	41.2
4	5	2	1	30.3
4	5	2	5	40.4
4	5	2	10	46.8
4	5	2	20	45.9
4	5	2	30	47.1
4	5	2	40	44.6
4	5	2	50	41.5
4	6	1	1	25.2
4	6	1	5	30
4	6	1	10	33.1
4	6	1	20	35.4
4	6	1	30	34.8
4	6	1	40	35.9
4	6	1	50	33.5
4	6	2	1	13.7
4	6	2	5	25.6
4	6	2	10	31.9
4	6	2	20	36.3
4	6	2	30	40.3
4	6	2	40	40
4	6	2	50	38.8
4	7	1	1	30
4	7	1	5	35.9
4	7	1	10	37.3
4	7	1	20	41.7
4	7	1	30	34.3
4	7	1	40	38.7
4	7	1	50	40.6
4	7	2	1	26.8
4	7	2	5	35.3
4	7	2	10	40.6
4	7	2	20	39
4	7	2	30	42.2
4	7	2	40	43.7
4	7	2	50	44.6
4	8	1	1	26.3
4	8	1	5	34.4
4	8	1	10	34.4
4	8	1	20	31.1
4	8	1	30	29.9
4	8	1	40	28.5
4	8	1	50	28.7
4	9	1	1	30.6
4	9	1	5	37.2
4	9	1	10	40.3
4	9	1	20	43
4	9	1	30	43.7
4	9	1	40	44.5
4	9	1	50	38.3
4	9	2	1	17.8
4	9	2	5	29.9
4	9	2	10	35.9
4	9	2	20	35.7
4	9	2	30	38.8
4	9	2	40	39.3
4	9	2	50	35.9
4	10	1	1	27
4	10	1	5	29.6
4	10	1	10	31.9
4	10	1	20	33.2
4	10	1	30	39.5
4	10	1	40	36.3
4	10	1	50	35.6
4	10	2	1	27.2
4	10	2	5	36.8
4	10	2	10	40.9
4	10	2	20	39
4	10	2	30	43.4
4	10	2	40	44.8
4	10	2	50	39.8
4	11	1	1	30.1
4	11	1	5	38
4	11	1	10	36.3
4	11	1	20	41.7
4	11	1	30	38.6
4	11	1	40	40.2
4	11	1	50	40.8
4	12	1	1	25.3
4	12	1	5	33.9
4	12	1	10	36.5
4	12	1	20	38.1
4	12	1	30	42.8
4	12	1	40	37
4	12	1	50	35.8
4	12	2	1	28.9
4	12	2	5	33.7
4	12	2	10	34.9
4	12	2	20	36.3
4	12	2	30	33.6
4	12	2	40	31.5
4	12	2	50	30.3
5	1	1	1	19.9
5	1	1	5	24.5
5	1	1	10	29.6
5	1	1	20	30.9
5	1	1	30	27.6
5	1	1	40	30.2
5	1	1	50	31.7
5	1	2	1	24
5	1	2	5	25.4
5	1	2	10	27.1
5	1	2	20	30.4
5	1	2	30	32.2
5	1	2	40	32.5
5	1	2	50	31.6
5	2	1	1	17.9
5	2	1	5	22.3
5	2	1	10	23.4
5	2	1	20	28.3
5	2	1	30	30.1
5	2	1	40	31.2
5	2	1	50	33.4
5	2	2	1	21.8
5	2	2	5	18.8
5	2	2	10	25.5
5	2	2	20	30.9
5	2	2	30	35.5
5	2	2	40	32.5
5	2	2	50	34.6
5	3	1	1	28.5
5	3	1	5	32.8
5	3	1	10	35.6
5	3	1	20	40.1
5	3	1	30	42
5	3	1	40	41.3
5	3	1	50	38.8
5	3	2	1	29.2
5	3	2	5	30.5
5	3	2	10	33
5	3	2	20	31.2
5	3	2	30	31.4
5	3	2	40	31.2
5	3	2	50	28.6
5	4	1	1	18.9
5	4	1	5	23.6
5	4	1	10	26.9
5	4	1	20	30.6
5	4	1	30	30.1
5	4	1	40	28.3
5	4	1	50	30.5
5	4	2	1	21.7
5	4	2	5	23.3
5	4	2	10	28.7
5	4	2	20	25.6
5	4	2	30	31.2
5	4	2	40	31.5
5	4	2	50	36
5	5	1	1	21.8
5	5	1	5	28.1
5	5	1	10	30.8
5	5	1	20	32.9
5	5	1	30	36.8
5	5	1	40	41.2
5	5	1	50	39.9
5	5	2	1	24.4
5	5	2	5	27.1
5	5	2	10	29.1
5	5	2	20	35.1
5	5	2	30	39.5
5	5	2	40	40.4
5	5	2	50	39.3
5	6	1	1	17.2
5	6	1	5	23.2
5	6	1	10	29.4
5	6	1	20	30.7
5	6	1	30	29.6
5	6	1	40	34.6
5	6	1	50	40.4
5	6	2	1	18.4
5	6	2	5	22.3
5	6	2	10	24.8
5	6	2	20	26.3
5	6	2	30	25.5
5	6	2	40	24.8
5	6	2	50	27
5	7	1	1	15.3
5	7	1	5	19
5	7	1	10	18.5
5	7	1	20	25.1
5	7	1	30	28.1
5	7	1	40	32.4
5	7	1	50	35.7
5	7	2	1	15.6
5	7	2	5	21.2
5	7	2	10	26.1
5	7	2	20	36
5	7	2	30	36.7
5	7	2	40	38.5
5	7	2	50	39.5
5	8	1	1	21.7
5	8	1	5	29.8
5	8	1	10	31.6
5	8	1	20	33.1
5	8	1	30	36.9
5	8	1	40	36.5
5	8	1	50	34.8
5	8	2	1	26.4
5	8	2	5	25.6
5	8	2	10	32.3
5	8	2	20	38.8
5	8	2	30	39.1
5	8	2	40	39.1
5	8	2	50	38.1
5	9	1	1	20.5
5	9	1	5	22.8
5	9	1	10	25.6
5	9	1	20	27.6
5	9	1	30	30.1
5	9	1	40	35.1
5	9	1	50	35.8
5	9	2	1	17.1
5	9	2	5	20.3
5	9	2	10	22.7
5	9	2	20	25.7
5	9	2	30	33.5
5	9	2	40	39.1
5	9	2	50	35.7
5	10	1	1	14.5
5	10	1	5	15.4
5	10	1	10	22.3
5	10	1	20	33.1
5	10	1	30	37.2
5	10	1	40	40.7
5	10	1	50	40.7
5	10	2	1	12.6
5	10	2	5	15.9
5	10	2	10	20.7
5	10	2	20	29.1
5	10	2	30	33.6
5	10	2	40	32
5	10	2	50	31.6
5	11	1	1	23.3
5	11	1	5	27.3
5	11	1	10	36
5	11	1	20	35.4
5	11	1	30	38.8
5	11	1	40	44.5
5	11	1	50	35.4
5	11	2	1	28.2
5	11	2	5	31.5
5	11	2	10	36.5
5	11	2	20	40.8
5	11	2	30	37.9
5	11	2	40	36.2
5	11	2	50	37
5	12	1	1	18.2
5	12	1	5	29.3
5	12	1	10	28.9
5	12	1	20	31.9
5	12	1	30	37.2
5	12	1	40	40
5	12	1	50	39.7
5	12	2	1	25.8
5	12	2	5	28.6
5	12	2	10	31.8
5	12	2	20	34.4
5	12	2	30	36.6
5	12	2	40	37.1
5	12	2	50	35.9
6	1	1	1	35.7
6	1	1	5	38.3
6	1	1	10	36.9
6	1	1	20	35.7
6	1	1	30	33
6	1	1	40	30.6
6	1	1	50	30.1
6	1	2	1	30.1
6	1	2	5	30.8
6	1	2	10	29.1
6	1	2	20	34
6	1	2	30	35.1
6	1	2	40	32.1
6	1	2	50	33.5
6	2	1	1	25.3
6	2	1	5	24.9
6	2	1	10	25.3
6	2	1	20	23.7
6	2	1	30	25
6	2	1	40	25.3
6	2	1	50	23.8
6	2	2	1	30.1
6	2	2	5	35.2
6	2	2	10	35.2
6	2	2	20	30.5
6	2	2	30	28.4
6	2	2	40	27.4
6	2	2	50	26.9
6	3	1	1	36.5
6	3	1	5	35.8
6	3	1	10	39
6	3	1	20	34.2
6	3	1	30	36.1
6	3	1	40	34.3
6	3	1	50	35.8
6	3	2	1	33.5
6	3	2	5	34.1
6	3	2	10	32
6	3	2	20	32.2
6	3	2	30	34.9
6	3	2	40	34.8
6	3	2	50	31.3
6	4	1	1	42.3
6	4	1	5	32.4
6	4	1	10	30.7
6	4	1	20	30
6	4	1	30	29.3
6	4	1	40	31.4
6	4	1	50	35
6	4	2	1	37.7
6	4	2	5	32.4
6	4	2	10	37.2
6	4	2	20	40.8
6	4	2	30	34.7
6	4	2	40	30.6
6	4	2	50	34
6	5	1	1	27.1
6	5	1	5	27.2
6	5	1	10	34.3
6	5	1	20	39
6	5	1	30	45.2
6	5	1	40	35.4
6	5	1	50	35.1
6	5	2	1	29.9
6	5	2	5	37.1
6	5	2	10	35.1
6	5	2	20	43.1
6	5	2	30	32.8
6	5	2	40	36.1
6	5	2	50	29.5
6	6	1	1	23.9
6	6	1	5	26.5
6	6	1	10	30
6	6	1	20	31.3
6	6	1	30	30.9
6	6	1	40	34.9
6	6	1	50	38.2
6	6	2	1	25.5
6	6	2	5	24.1
6	6	2	10	21.2
6	6	2	20	22.8
6	6	2	30	24.8
6	6	2	40	24.3
6	6	2	50	25.3
6	7	1	1	28.6
6	7	1	5	31.9
6	7	1	10	31.9
6	7	1	20	32.4
6	7	1	30	35
6	7	1	40	33.8
6	7	1	50	33
6	7	2	1	25.7
6	7	2	5	25.7
6	7	2	10	29.9
6	7	2	20	27.9
6	7	2	30	32.6
6	7	2	40	31.8
6	7	2	50	29.6
6	8	1	1	34.7
6	8	1	5	42.9
6	8	1	10	37.5
6	8	1	20	33.4
6	8	1	30	34.1
6	8	1	40	33.6
6	8	1	50	33.2
6	8	2	1	36.4
6	8	2	5	33.8
6	8	2	10	33.4
6	8	2	20	33.4
6	8	2	30	30.5
6	8	2	40	31.1
6	8	2	50	30.2
6	9	1	1	29.9
6	9	1	5	38.4
6	9	1	10	37.7
6	9	1	20	35.1
6	9	1	30	32.6
6	9	1	40	33.8
6	9	1	50	31.4
6	9	2	1	35
6	9	2	5	33.2
6	9	2	10	36.6
6	9	2	20	36
6	9	2	30	38.7
6	9	2	40	38.8
6	9	2	50	37.9
6	10	1	1	37.7
6	10	1	5	38.3
6	10	1	10	34.4
6	10	1	20	31.2
6	10	1	30	31.8
6	10	1	40	30.4
6	10	1	50	32.5
6	10	2	1	32
6	10	2	5	33.4
6	10	2	10	37.2
6	10	2	20	36.8
6	10	2	30	30.8
6	10	2	40	32.8
6	10	2	50	31.2
6	11	1	1	34.6
6	11	1	5	44.1
6	11	1	10	36.8
6	11	1	20	46.2
6	11	1	30	42.9
6	11	1	40	35.9
6	11	1	50	37
6	11	2	1	35
6	11	2	5	36.7
6	11	2	10	39
6	11	2	20	36.1
6	11	2	30	34.5
6	11	2	40	33.7
6	11	2	50	36.4
6	12	1	1	34.1
6	12	1	5	38
6	12	1	10	38.4
6	12	1	20	36.7
6	12	1	30	35.4
6	12	1	40	36.1
6	12	1	50	35.1
6	12	2	1	30.3
6	12	2	5	34.3
6	12	2	10	31.5
6	12	2	20	27
6	12	2	30	34.7
6	12	2	40	31.2
6	12	2	50	31.5
7	1	1	1	42.3
7	1	1	5	40.9
7	1	1	10	41.4
7	1	1	20	37.2
7	1	1	30	34.4
7	1	1	40	31.9
7	1	1	50	32.2
7	1	2	1	38.4
7	1	2	5	38.3
7	1	2	10	37.4
7	1	2	20	31.4
7	1	2	30	34.6
7	1	2	40	32.6
7	1	2	50	30.4
7	2	1	1	40
7	2	1	5	39.5
7	2	1	10	38.2
7	2	1	20	33.9
7	2	1	30	33.4
7	2	1	40	32.9
7	2	1	50	33
7	2	2	1	43.6
7	2	2	5	44.7
7	2	2	10	42.8
7	2	2	20	36.9
7	2	2	30	34.7
7	2	2	40	35.3
7	2	2	50	33.5
7	3	1	1	55.2
7	3	1	5	47.9
7	3	1	10	43.5
7	3	1	20	39.6
7	3	1	30	35.3
7	3	1	40	35.8
7	3	1	50	37.4
7	3	2	1	37
7	3	2	5	37.8
7	3	2	10	36.1
7	3	2	20	44.8
7	3	2	30	39.2
7	3	2	40	33.2
7	3	2	50	34.8
7	4	1	1	43.9
7	4	1	5	42
7	4	1	10	43.3
7	4	1	20	29.5
7	4	1	30	39.4
7	4	1	40	35.6
7	4	1	50	35.7
7	4	2	1	46.8
7	4	2	5	44.8
7	4	2	10	46.2
7	4	2	20	42.3
7	4	2	30	41.6
7	4	2	40	39.2
7	4	2	50	37.9
7	5	1	1	40
7	5	1	5	45.7
7	5	1	10	42.3
7	5	1	20	47.3
7	5	1	30	44.8
7	5	1	40	39.1
7	5	1	50	39.3
7	5	2	1	41.8
7	5	2	5	43
7	5	2	10	48.1
7	5	2	20	46.5
7	5	2	30	37.7
7	5	2	40	35.7
7	5	2	50	37.1
7	6	1	1	34.4
7	6	1	5	33
7	6	1	10	32.7
7	6	1	20	31.2
7	6	1	30	29.8
7	6	1	40	27.6
7	6	1	50	21
7	6	2	1	38
7	6	2	5	33.8
7	6	2	10	30
7	6	2	20	31.8
7	6	2	30	35.8
7	6	2	40	34
7	6	2	50	30.3
7	7	1	1	39.3
7	7	1	5	40.8
7	7	1	10	38.5
7	7	1	20	40.6
7	7	1	30	41
7	7	1	40	39.2
7	7	1	50	40.7
7	7	2	1	37.6
7	7	2	5	36.7
7	7	2	10	38.3
7	7	2	20	40.7
7	7	2	30	40.2
7	7	2	40	37
7	7	2	50	37.3
7	8	1	1	42.2
7	8	1	5	36.9
7	8	1	10	38.5
7	8	1	20	36.2
7	8	1	30	30.9
7	8	1	40	35.9
7	8	1	50	34.5
7	8	2	1	38.6
7	8	2	5	41.7
7	8	2	10	40.4
7	8	2	20	39.6
7	8	2	30	38.8
7	8	2	40	38
7	8	2	50	36.3
7	9	1	1	41.8
7	9	1	5	42.3
7	9	1	10	42.1
7	9	1	20	38.6
7	9	1	30	36
7	9	1	40	36.1
7	9	1	50	35.7
7	9	2	1	43.5
7	9	2	5	42.7
7	9	2	10	43.9
7	9	2	20	41.8
7	9	2	30	42.5
7	9	2	40	39.2
7	9	2	50	33.7
7	10	1	1	47.4
7	10	1	5	46
7	10	1	10	43.7
7	10	1	20	40.6
7	10	1	30	36.8
7	10	1	40	32.3
7	10	1	50	35
7	10	2	1	40.2
7	10	2	5	40.5
7	10	2	10	44.3
7	10	2	20	49.8
7	10	2	30	46.1
7	10	2	40	37.7
7	10	2	50	37.1
7	11	1	1	41.1
7	11	1	5	45.3
7	11	1	10	41.9
7	11	1	20	37.5
7	11	1	30	34.1
7	11	1	40	33.7
7	11	1	50	30
7	11	2	1	46
7	11	2	5	45.1
7	11	2	10	42.7
7	11	2	20	44.5
7	11	2	30	40.9
7	11	2	40	36.2
7	11	2	50	34.8
7	12	1	1	39.2
7	12	1	5	35.4
7	12	1	10	33.3
7	12	1	20	30.9
7	12	1	30	28.9
7	12	1	40	28.6
7	12	1	50	29.6
7	12	2	1	39.5
7	12	2	5	43.4
7	12	2	10	37
7	12	2	20	35.7
7	12	2	30	34
7	12	2	40	33.9
7	12	2	50	30.9
8	1	1	1	41.5
8	1	1	5	36.7
8	1	1	10	40.1
8	1	1	20	44.8
8	1	1	30	46.7
8	1	1	40	46.4
8	1	1	50	43.9
8	1	2	1	46.1
8	1	2	5	41.5
8	1	2	10	42.1
8	1	2	20	43.1
8	1	2	30	45.4
8	1	2	40	43.8
8	1	2	50	42.8
8	2	1	1	43.4
8	2	1	5	44.8
8	2	1	10	41.5
8	2	1	20	41
8	2	1	30	39.1
8	2	1	40	34.2
8	2	1	50	32.6
8	2	2	1	44.4
8	2	2	5	44
8	2	2	10	46.1
8	2	2	20	40.9
8	2	2	30	37.9
8	2	2	40	42.1
8	2	2	50	38.3
8	3	1	1	49.7
8	3	1	5	48.4
8	3	1	10	50.6
8	3	1	20	47.5
8	3	1	30	42
8	3	1	40	39.1
8	3	1	50	36.9
8	3	2	1	46.6
8	3	2	5	48.4
8	3	2	10	46.5
8	3	2	20	47.7
8	3	2	30	44.1
8	3	2	40	41.5
8	3	2	50	36.6
8	4	1	1	50.2
8	4	1	5	47.7
8	4	1	10	48.2
8	4	1	20	44.7
8	4	1	30	39.1
8	4	1	40	39.6
8	4	1	50	38.2
8	4	2	1	56.3
8	4	2	5	47
8	4	2	10	45.5
8	4	2	20	47.1
8	4	2	30	42.1
8	4	2	40	39.2
8	4	2	50	36.2
8	5	1	1	44
8	5	1	5	44.7
8	5	1	10	49.7
8	5	1	20	49.8
8	5	1	30	51.1
8	5	1	40	48.1
8	5	1	50	42.2
8	5	2	1	51.4
8	5	2	5	49.6
8	5	2	10	48.7
8	5	2	20	51.3
8	5	2	30	48.4
8	5	2	40	46.8
8	5	2	50	43.8
8	6	1	1	45.6
8	6	1	5	40
8	6	1	10	34.2
8	6	1	20	34.2
8	6	1	30	31.5
8	6	1	40	33.5
8	6	1	50	35.2
8	6	2	1	45.4
8	6	2	5	38.5
8	6	2	10	37.5
8	6	2	20	36.5
8	6	2	30	35
8	6	2	40	33.3
8	6	2	50	30.6
8	7	1	1	46.9
8	7	1	5	43.3
8	7	1	10	41.6
8	7	1	20	50.4
8	7	1	30	47.6
8	7	1	40	47.9
8	7	1	50	43.5
8	7	2	1	47.5
8	7	2	5	43.6
8	7	2	10	44.5
8	7	2	20	49
8	7	2	30	50.1
8	7	2	40	49
8	7	2	50	43.2
8	8	1	1	43.3
8	8	1	5	45.1
8	8	1	10	45.5
8	8	1	20	39.5
8	8	1	30	36.1
8	8	1	40	32.1
8	8	1	50	32.6
8	8	2	1	46.2
8	8	2	5	49.3
8	8	2	10	43
8	8	2	20	40.9
8	8	2	30	37.1
8	8	2	40	34.7
8	8	2	50	33.7
8	9	1	1	45.8
8	9	1	5	47.3
8	9	1	10	47.8
8	9	1	20	48.4
8	9	1	30	44.7
8	9	1	40	42.5
8	9	1	50	39.1
8	9	2	1	47.3
8	9	2	5	45.4
8	9	2	10	48.2
8	9	2	20	47.7
8	9	2	30	48.8
8	9	2	40	45.5
8	9	2	50	42.3
8	10	1	1	48.1
8	10	1	5	40.2
8	10	1	10	43
8	10	1	20	43.2
8	10	1	30	47.4
8	10	1	40	47.7
8	10	1	50	39.3
8	10	2	1	54.8
8	10	2	5	51.6
8	10	2	10	51.4
8	10	2	20	46.5
8	10	2	30	44.6
8	10	2	40	39.3
8	10	2	50	37.6
8	11	1	1	45.6
8	11	1	5	39.4
8	11	1	10	38.2
8	11	1	20	36.3
8	11	1	30	30.8
8	11	1	40	29.9
8	11	1	50	29.5
8	11	2	1	54.6
8	11	2	5	41.4
8	11	2	10	41.3
8	11	2	20	49.8
8	11	2	30	52.1
8	11	2	40	51.9
8	11	2	50	46.1
8	12	1	1	45.4
8	12	1	5	45.7
8	12	1	10	43.9
8	12	1	20	49.1
8	12	1	30	46.8
8	12	1	40	47.9
8	12	1	50	37.5
8	12	2	1	43.4
8	12	2	5	41.6
8	12	2	10	44.2
8	12	2	20	47.9
8	12	2	30	47.4
8	12	2	40	42.3
8	12	2	50	37.9

## Sheet: Organic matter
Sampling	Plot	Sampling point	Depth	Organic matter content (% of dry mass)
1	1	1	1	5.64915572232642
1	1	1	5	5.8078047256744
1	1	1	10	6.30298485700601
1	1	1	20	5.66135318347217
1	1	1	30	7.41411277129458
1	1	1	40	2.87777082664054
1	1	2	1	6.25349091802769
1	1	2	5	6.44545286544425
1	1	2	10	6.6294218219472
1	1	2	20	6.49884713209248
1	1	2	30	6.94210105674451
1	1	2	40	6.90253208463408
1	1	2	50	5.9848788185694
1	2	1	1	10.5141230322653
1	2	1	5	10.2768695443501
1	2	1	10	10.9764664559185
1	2	1	20	9.70487152910366
1	2	1	30	9.54254507017448
1	2	1	40	11.2626017247663
1	2	1	50	8.17451056657586
1	2	2	1	8.15377212211944
1	2	2	5	8.0874146746607
1	2	2	10	8.79773993230462
1	2	2	20	7.25868343524866
1	2	2	30	7.79795463484986
1	2	2	40	7.4261192439967
1	2	2	50	6.94956768082161
1	3	1	1	6.74585898791388
1	3	1	5	5.59947426406633
1	3	1	10	7.22224500676701
1	3	1	20	6.61466294207558
1	3	1	30	6.86719526212228
1	3	1	40	5.63868613138688
1	3	1	50	5.43962298060988
1	3	2	1	7.90311173974538
1	3	2	5	9.01314670360386
1	3	2	10	9.10847583249512
1	3	2	20	9.72439074061503
1	3	2	30	8.99881893340602
1	3	2	40	7.65251861162141
1	3	2	50	8.32465842550413
1	4	1	1	7.29093361482523
1	4	1	5	7.18404238740842
1	4	1	10	6.92441444205789
1	4	1	20	5.24874137324213
1	4	1	30	6.27085701712565
1	4	1	40	8.21371097521726
1	4	1	50	7.87421752022549
1	4	2	1	8.82125535952764
1	4	2	5	9.59742875160198
1	4	2	10	9.55486778970984
1	4	2	20	10.3374225557229
1	4	2	30	8.82403043552326
1	4	2	40	9.53047836662488
1	4	2	50	14.8937878970405
1	5	1	1	4.63257715377144
1	5	1	5	4.87731632779239
1	5	1	10	3.43111882857764
1	5	1	20	5.17773088784292
1	5	1	30	4.36175501261212
1	5	1	40	5.26392141421254
1	5	1	50	4.48124406457743
1	5	2	1	5.15566350187681
1	5	2	5	5.80613102973783
1	5	2	10	7.41811380109245
1	5	2	20	7.70417088665864
1	5	2	30	6.06466173306036
1	5	2	40	4.54292329786915
1	6	1	1	6.45482008336205
1	6	1	5	7.6101043632478
1	6	1	10	6.98603918036483
1	6	1	20	6.72960952811697
1	6	1	30	6.54245654931271
1	6	1	40	6.90613962576081
1	6	1	50	6.47543799381654
1	6	2	1	8.08963374446852
1	6	2	5	7.02049112327858
1	6	2	10	6.92177169270377
1	6	2	20	7.26404152004244
1	6	2	30	7.26606879044514
1	6	2	40	8.2661782661783
1	6	2	50	7.46064139941682
1	7	1	1	7.21620632494457
1	7	1	5	7.78671664304974
1	7	1	10	7.96247516058967
1	7	1	20	8.08153973509932
1	7	1	30	8.00651865647956
1	7	1	40	7.15880764437059
1	7	1	50	6.67443618495653
1	7	2	1	7.11929920383167
1	7	2	5	7.12088004720555
1	7	2	10	8.11718507802012
1	7	2	20	7.73417610394177
1	7	2	30	7.61873145631472
1	7	2	40	6.88293978324843
1	7	2	50	5.79250838308662
1	8	1	1	9.79845090363956
1	8	1	5	9.75915704967384
1	8	1	10	10.2442809230615
1	8	1	20	10.0899557436984
1	8	1	30	9.71489423495811
1	8	1	40	7.51207481245506
1	8	1	50	8.96551724137928
1	8	2	1	8.43592829152403
1	8	2	5	8.83432119672591
1	8	2	10	9.36288891303565
1	8	2	20	9.63474357230311
1	8	2	30	9.42582507949268
1	8	2	40	8.41174319247266
1	8	2	50	8.12732325237291
1	9	1	1	11.4938019770909
1	9	1	5	10.0945912159347
1	9	1	10	10.7238867979862
1	9	1	20	11.0014335449518
1	9	1	30	9.14775297341888
1	9	1	40	8.82261515112731
1	9	1	50	7.40180937986027
1	9	2	1	10.0241440498007
1	9	2	5	9.85374771480809
1	9	2	10	10.6903926299626
1	9	2	20	9.58334329357205
1	9	2	30	8.85195991373843
1	9	2	40	8.69670607880634
1	9	2	50	8.16733660860504
1	10	1	1	5.69722048129998
1	10	1	5	6.91683482890388
1	10	1	10	7.71604131258992
1	10	1	20	7.42923314462173
1	10	1	30	6.01769640560892
1	10	1	40	7.09319962922391
1	10	1	50	10.4537771421142
1	10	2	1	8.17410778100729
1	10	2	5	8.46675432490272
1	10	2	10	7.77678235991094
1	10	2	20	8.64631917737229
1	10	2	30	7.9296615792966
1	10	2	40	6.66983088106716
1	10	2	50	6.30479566904617
1	11	1	1	7.61770686688563
1	11	1	5	6.13254062397282
1	11	1	10	6.20449678800856
1	11	1	20	6.42235196670643
1	11	1	30	8.58810265932755
1	11	1	40	5.45806523495167
1	11	1	50	5.52522896934481
1	11	2	1	5.80588969959904
1	11	2	5	6.12794203954427
1	11	2	10	4.59893870645236
1	11	2	20	5.86510974368915
1	11	2	30	6.37203221861424
1	11	2	40	7.15627009646307
1	11	2	50	5.02261632854143
1	12	1	1	10.1933948229694
1	12	1	5	9.89620769960612
1	12	1	10	10.0942126514132
1	12	1	20	9.89053092501377
1	12	1	30	10.3122043519394
1	12	1	40	8.88278388278389
1	12	1	50	7.22188694427685
1	12	2	1	9.23676577229882
1	12	2	5	8.53371177636159
1	12	2	10	8.87278582930758
1	12	2	20	9.45960071077659
1	12	2	30	8.83104210314833
1	12	2	40	8.28742098242761
1	12	2	50	7.74234569108866
2	1	1	1	6.94913054762517
2	1	1	5	6.48141963351368
2	1	1	10	5.87261044817815
2	1	1	20	6.3858275826553
2	1	1	30	6.29986300265935
2	1	1	40	5.3810385830405
2	1	1	50	5.29425617092332
2	1	2	1	6.79653586160728
2	1	2	5	5.42619774979509
2	1	2	10	5.8090093050962
2	1	2	20	5.95170478993478
2	1	2	30	6.82218309859153
2	1	2	40	5.96046307206051
2	1	2	50	5.36381664251395
2	2	1	1	10.0098964493471
2	2	1	5	8.35605453087414
2	2	1	10	9.23499625332094
2	2	1	20	8.88047045349423
2	2	1	30	9.40604725766682
2	2	1	40	9.2635915170625
2	2	1	50	8.53513105697388
2	2	2	1	9.28415200947786
2	2	2	5	9.98046833079349
2	2	2	10	9.60338834795013
2	2	2	20	9.41596819256394
2	2	2	30	9.60759195838017
2	2	2	40	7.8150090996681
2	2	2	50	8.90184859154935
2	3	1	1	9.99018522772361
2	3	1	5	9.29027455695842
2	3	1	10	7.5043560112956
2	3	1	20	8.64352862975976
2	3	1	30	9.26311042068606
2	3	1	40	7.57401093914796
2	3	1	50	6.88551318248703
2	3	2	1	10.3302593921774
2	3	2	5	8.88919673985819
2	3	2	10	9.40835588128763
2	3	2	20	7.66391415198446
2	3	2	30	8.25544521405327
2	3	2	40	8.46269149665908
2	3	2	50	8.47664793927182
2	4	1	1	9.55545041245811
2	4	1	5	8.28653013369638
2	4	1	10	8.72607532414075
2	4	1	20	8.81403950578422
2	4	1	30	8.75777874668042
2	4	1	40	7.38787511084141
2	4	1	50	7.597514598616
2	4	2	1	9.38500960922483
2	4	2	5	8.77529526818626
2	4	2	10	9.53088831786614
2	4	2	20	7.04265150759616
2	4	2	30	8.66603164085145
2	4	2	40	7.29192103236467
2	4	2	50	8.02663060438988
2	5	1	1	5.59505925555
2	5	1	5	4.40554035651627
2	5	1	10	4.00012719005375
2	5	1	20	4.80400825228411
2	5	1	30	4.30561418319967
2	5	1	40	4.23728813559323
2	5	1	50	5.98733727428368
2	5	2	1	6.01216236382633
2	5	2	5	4.79189704633235
2	5	2	10	4.8909952606635
2	5	2	20	4.20933583280404
2	5	2	30	5.1161857251394
2	5	2	40	4.01864133357232
2	5	2	50	4.54116329306344
2	6	1	1	6.73088669005113
2	6	1	5	6.10973947009621
2	6	1	10	6.9305489111217
2	6	1	20	6.18089082697397
2	6	1	30	9.61131365400442
2	6	1	40	7.21951437642536
2	6	1	50	5.64735131000186
2	6	2	1	7.40708878183067
2	6	2	5	5.80628453038676
2	6	2	10	6.57085867503762
2	6	2	20	7.17258397171482
2	6	2	30	7.97541752022491
2	6	2	40	6.63926706053604
2	6	2	50	7.56742602775593
2	7	1	1	8.78324757443104
2	7	1	5	8.6108504324448
2	7	1	10	8.48746305653537
2	7	1	20	8.32891514554778
2	7	1	30	8.58980248047774
2	7	1	40	8.32297209926886
2	7	1	50	7.02771337087345
2	7	2	1	10
2	7	2	5	8.86421399108369
2	7	2	10	6.60923598361816
2	7	2	20	8.58848630034436
2	7	2	30	8.36096120804389
2	7	2	40	7.95705284229207
2	7	2	50	7.66822823341465
2	8	1	1	7.72176743740728
2	8	1	5	10.1058337635519
2	8	1	10	9.35100423555126
2	8	1	20	8.7452902348508
2	8	1	30	8.82690221602358
2	8	1	40	7.92706762718488
2	8	1	50	6.67778027121474
2	8	2	1	11.4949888641425
2	8	2	5	9.46502057613161
2	8	2	10	9.63540201429137
2	8	2	20	9.75474381656093
2	8	2	30	9.65260206523967
2	8	2	40	9.07851014233991
2	8	2	50	8.42747538210597
2	9	1	1	10.7762595355855
2	9	1	5	10.6812899756065
2	9	1	10	10.7462156348063
2	9	1	20	10.5750191942458
2	9	1	30	11.2993962678375
2	9	1	40	8.52090032154342
2	9	1	50	11.0236750067259
2	9	2	1	10.5852100935319
2	9	2	5	10.2316408730822
2	9	2	10	11.9654289372599
2	9	2	20	4.73998450389678
2	9	2	40	4.63708387195865
2	10	1	1	8.32677475208564
2	10	1	5	8.49966981232561
2	10	1	10	9.47931205791206
2	10	1	20	8.65789809730555
2	10	1	30	8.07438849933164
2	10	1	40	7.28092309953698
2	10	1	50	6.70176691058361
2	10	2	1	5.2145972823063
2	10	2	5	6.83793430259527
2	10	2	10	5.53958666860721
2	10	2	20	5.47012346676901
2	10	2	30	6.40499011106039
2	10	2	40	6.39911176104206
2	10	2	50	5.2055007380934
2	11	1	1	6.82949479940563
2	11	1	5	7.67209563543004
2	11	1	10	5.90313076141084
2	11	1	20	6.38867635807192
2	11	1	30	7.5376984126984
2	11	1	40	7.92915846741516
2	11	1	50	6.88219732337378
2	11	2	1	4.88902733431971
2	11	2	5	6.26552440817158
2	11	2	10	6.22997172478795
2	11	2	20	7.46010120669518
2	11	2	30	8.45286040650985
2	11	2	40	7.50043990849905
2	11	2	50	6.10122564743221
2	12	1	1	10.4849473528103
2	12	1	5	11.0566046188652
2	12	1	10	10.5512129720979
2	12	1	20	10.4502386057127
2	12	1	30	9.58781165860391
2	12	1	40	8.81329113924055
2	12	1	50	8.60743209659971
2	12	2	1	11.1464968152867
2	12	2	5	9.83429394812672
2	12	2	10	10.6982829108748
2	12	2	20	10.2543819476249
2	12	2	30	9.01297565242749
2	12	2	40	7.25010144731503
2	12	2	50	6.70889961767089
3	1	1	1	6.56182433810631
3	1	1	5	4.54893901583729
3	1	1	10	6.48485187881504
3	1	1	20	5.90050900689503
3	1	1	30	6.74047055310252
3	1	1	40	5.8687704444872
3	1	1	50	4.76936619718305
3	1	2	1	7.61426521828243
3	1	2	5	4.18588151826887
3	1	2	10	6.4919982347339
3	1	2	20	6.16163707901129
3	1	2	30	6.33035902480149
3	1	2	40	6.33152809514386
3	1	2	50	5.68788005180779
3	2	1	1	6.6776749031865
3	2	1	5	6.90157414150465
3	2	1	10	7.82526564344751
3	2	1	20	6.53354013183404
3	2	1	30	7.30715613382897
3	2	1	40	6.36940077884479
3	2	1	50	4.96829335539017
3	2	2	1	7.00526111076996
3	2	2	5	7.50503468337436
3	2	2	10	7.99408988664934
3	2	2	20	6.30900387160758
3	2	2	30	6.12969361023578
3	2	2	40	7.34811768737456
3	2	2	50	5.4083137379937
3	3	1	1	6.57799182050989
3	3	1	5	7.53524318393243
3	3	1	10	7.10208416301602
3	3	1	20	6.69234904139043
3	3	1	30	7.68726355611602
3	3	1	40	7.26422063531149
3	3	1	50	6.45094283010599
3	3	2	1	9.22955895041359
3	3	2	5	8.19809186584049
3	3	2	10	7.79906343124731
3	3	2	20	7.71863274646438
3	3	2	30	7.53273572065522
3	3	2	40	7.21267273340077
3	3	2	50	6.79391562577928
3	4	1	1	6.35739887352786
3	4	1	5	7.85487920319385
3	4	1	10	8.07339830843085
3	4	1	20	9.70888090046554
3	4	1	30	9.74865056430951
3	4	1	40	8.84674601041086
3	4	1	50	7.97071454441971
3	4	2	1	8.99203515517717
3	4	2	5	9.33339981053999
3	4	2	10	9.89488185439192
3	4	2	20	10.0656696650295
3	4	2	30	10.3033115837179
3	4	2	40	10.1228844505129
3	4	2	50	8.51710138154635
3	5	1	1	3.34527386179802
3	5	1	5	3.55231498359456
3	5	1	10	4.19409406832637
3	5	1	20	4.33204872148302
3	5	1	30	4.04929096423397
3	5	1	40	4.33217250137467
3	5	1	50	4.14544979762373
3	5	2	1	4.47693882152959
3	5	2	5	4.88554656292336
3	5	2	10	6.28043660789254
3	5	2	20	5.10696612105063
3	5	2	30	6.2916489437119
3	5	2	40	6.58258679767162
3	5	2	50	4.43092340730133
3	6	1	1	7.42720948209225
3	6	1	5	7.5956105151093
3	6	1	10	7.02305070384562
3	6	1	20	7.07899807321772
3	6	1	30	7.13449101186538
3	6	1	40	6.85260474816208
3	6	1	50	6.82433864926621
3	6	2	1	6.50615041845313
3	6	2	5	7.06051873198851
3	6	2	10	7.55505709624796
3	6	2	20	7.8000362581581
3	6	2	30	6.05098185743346
3	6	2	40	8.2553812110239
3	6	2	50	5.50773338243418
3	7	1	1	7.89877798204826
3	7	1	5	7.86762964717029
3	7	1	10	7.82679668370634
3	7	1	20	9.42611740248372
3	7	1	30	7.8253964434391
3	7	1	40	7.29306998515816
3	7	1	50	5.92547909609759
3	7	2	1	7.61203517321746
3	7	2	5	8.10612389559758
3	7	2	10	8.86122617162932
3	7	2	20	8.69534338675695
3	7	2	30	8.71542057268387
3	7	2	40	7.44329344525803
3	7	2	50	6.8286681021224
3	8	1	1	9.54223272297687
3	8	1	5	7.98675650557616
3	8	1	10	8.02931775597936
3	8	1	20	8.65210340551363
3	8	1	30	9.13464484893051
3	8	1	40	8.91296029199662
3	8	2	1	9.32808590492069
3	8	2	5	8.49405585519439
3	8	2	10	7.65573219345859
3	8	2	20	8.21120359495481
3	8	2	30	8.44797879390324
3	8	2	40	7.26005413303314
3	8	2	50	6.85233474018116
3	9	1	1	8.96425947972339
3	9	1	5	9.37385092188895
3	9	1	10	9.48729863692688
3	9	1	20	9.60390667390118
3	9	1	30	9.38539859503432
3	9	1	40	7.99609802240686
3	9	1	50	8.57536511435656
3	9	2	1	9.04056903222817
3	9	2	5	10.2844942324756
3	9	2	10	10.1229189357398
3	9	2	20	10.1310538237514
3	9	2	30	10.242198416395
3	9	2	40	7.98328108672941
3	9	2	50	8.06630710659897
3	10	1	1	7.00100903840787
3	10	1	5	6.89363664309865
3	10	1	10	6.60281070895818
3	10	1	20	7.12615099348912
3	10	1	30	7.9227588755688
3	10	1	40	8.37659604321586
3	10	1	50	5.71169171794608
3	10	2	1	6.58432517404002
3	10	2	5	6.17772125740175
3	10	2	10	5.77933450087563
3	10	2	20	6.13102339332955
3	10	2	30	7.16204719473426
3	10	2	40	8.23348465679337
3	10	2	50	5.74953188677165
3	11	1	1	5.06187739808692
3	11	1	5	5.66650379080435
3	11	1	10	5.98024781220538
3	11	1	20	6.023496431272
3	11	1	30	6.95466249770099
3	11	1	40	7.33885175085073
3	11	1	50	7.70271704521338
3	11	2	1	6.77753091406906
3	11	2	5	5.68945989948327
3	11	2	10	6.29990770835842
3	11	2	20	5.07807540941985
3	11	2	30	6.43585090046065
3	11	2	40	6.17436743674369
3	11	2	50	5.0947532941151
3	12	1	1	9.49953783177078
3	12	1	5	9.44709369764141
3	12	1	10	10.140730458092
3	12	1	20	9.26777594047133
3	12	1	30	8.11390955924441
3	12	1	40	6.66510921621305
3	12	1	50	6.98433085024399
3	12	2	1	10.3490248252045
3	12	2	5	9.25573227138931
3	12	2	10	9.57888231658873
3	12	2	20	9.18123886321762
3	12	2	30	10.7770146280081
3	12	2	40	7.9606740123345
3	12	2	50	7.1085967285696
4	1	1	1	6.9271043093033
4	1	1	5	6.43887394926381
4	1	1	10	5.79462777145613
4	1	1	20	6.99994086222871
4	1	1	30	6.36230993702961
4	1	1	40	5.9904153354632
4	1	1	50	5.79952477338731
4	1	2	1	5.15937522086363
4	1	2	5	5.82853509484613
4	1	2	10	6.51297202872608
4	1	2	20	6.45102634556332
4	1	2	30	5.92359257053951
4	1	2	40	5.78302820385947
4	1	2	50	5.31254285098631
4	2	1	1	7.14613778705633
4	2	1	5	7.39908298121011
4	2	1	10	7.49470536937832
4	2	1	20	7.35758929632358
4	2	1	30	7.66431544577646
4	2	1	40	6.71898928024501
4	2	1	50	5.54564146331998
4	3	1	1	6.18091270857088
4	3	1	5	5.20364806485449
4	3	1	10	16.0980308698672
4	3	1	20	7.49384184150177
4	3	1	30	7.07396271797956
4	3	1	40	5.10538280738259
4	3	1	50	5.38190022197154
4	3	2	1	6.5840008778668
4	3	2	5	6.46436841875299
4	3	2	10	7.77685852736085
4	3	2	20	5.45387725101068
4	3	2	30	8.50199364053904
4	3	2	40	6.93934743444321
4	3	2	50	6.12650784729128
4	4	1	1	8.04292024142635
4	4	1	5	10.4738623542685
4	4	1	10	9.56087824351294
4	4	1	20	9.00454729638464
4	4	1	30	9.24005808473238
4	4	1	40	8.73993893977236
4	4	1	50	7.41987221623326
4	4	2	1	8.11326481939201
4	4	2	5	7.95917048904965
4	4	2	10	8.55056387502313
4	4	2	20	8.34142259414221
4	4	2	30	8.86878980891716
4	4	2	40	8.23443737188475
4	4	2	50	7.79129112824408
4	5	1	1	4.24958155105078
4	5	1	5	4.97028030532407
4	5	1	10	4.65315579819395
4	5	1	20	4.72029974312406
4	5	1	30	6.82668613671623
4	5	1	40	4.54426828472631
4	5	1	50	4.48211377209385
4	5	2	1	3.41342745523933
4	5	2	5	3.74653709159669
4	5	2	10	3.08927838677529
4	5	2	20	4.29963160049118
4	5	2	30	5.85632786121784
4	5	2	40	4.48516129032258
4	5	2	50	5.39406652682049
4	6	1	1	5.78026022941276
4	6	1	5	6.53840918371976
4	6	1	10	6.59957210845738
4	6	1	20	5.77035964466008
4	6	1	30	6.02071157592539
4	6	1	40	5.94722690607489
4	6	1	50	5.8821109785694
4	6	2	1	4.94791147939366
4	6	2	5	6.00645583240155
4	6	2	10	6.22540807978491
4	6	2	20	6.60565818762956
4	6	2	30	6.60229101580992
4	6	2	40	6.33915165165171
4	6	2	50	5.17788891212994
4	7	1	1	7.14466523224907
4	7	1	5	8.65837328841087
4	7	1	10	7.98701013735904
4	7	1	20	8.57899459435806
4	7	1	30	8.91432358714213
4	7	1	40	9.09633588220247
4	7	1	50	8.48205502936961
4	7	2	1	6.13945360780804
4	7	2	5	6.5815597204574
4	7	2	10	6.49760783646304
4	7	2	20	6.64771925581025
4	7	2	30	7.08342456754983
4	7	2	40	7.31246627091203
4	7	2	50	6.12561861640512
4	8	1	1	9.67463459649329
4	8	1	5	8.57066093498116
4	8	1	10	7.95832664020014
4	8	1	20	8.22445919897199
4	8	1	30	8.55400269707
4	8	1	40	8.1278432963403
4	8	1	50	7.07897351961187
4	9	1	1	7.97178785207188
4	9	1	5	9.07954818553234
4	9	1	10	8.96667957273333
4	9	1	20	9.10690717113946
4	9	1	30	7.18485898467068
4	9	1	40	7.46771340650819
4	9	1	50	7.67867316579095
4	9	2	1	9.59888777140154
4	9	2	5	10.0962482812807
4	9	2	10	9.80004190041666
4	9	2	20	9.857984994641
4	9	2	30	12.2279504831291
4	9	2	40	9.23619819767274
4	9	2	50	6.6888165939872
4	10	1	1	6.18095944416255
4	10	1	5	6.37224436076484
4	10	1	10	7.14821523318146
4	10	1	20	7.20398593200477
4	10	1	30	11.7712102935263
4	10	1	40	10.3996494851814
4	10	1	50	7.31300734441433
4	10	2	1	5.76281055900623
4	10	2	5	7.00496085111465
4	10	2	10	6.61415073161775
4	10	2	20	7.24162936660749
4	10	2	30	7.61892517356644
4	10	2	40	7.02716621604223
4	10	2	50	5.35857532488373
4	11	1	1	5.76978954796402
4	11	1	5	6.55339305941724
4	11	1	10	6.48224246769369
4	11	1	20	7.40631788559018
4	11	1	30	7.49043334367566
4	11	1	40	7.32819074333799
4	11	1	50	5.2690058479532
4	12	1	1	8.52358830397733
4	12	1	5	9.13536829958512
4	12	1	10	9.42914944146364
4	12	1	20	9.90658096749853
4	12	1	30	8.20726358842955
4	12	1	40	7.96727432462119
4	12	1	50	7.19032392603924
4	12	2	1	8.61376883316842
4	12	2	5	9.70073195589734
4	12	2	10	9.04117791143891
4	12	2	20	9.83050847457635
4	12	2	30	9.71488542942101
4	12	2	40	8.94093801024723
4	12	2	50	7.9412023073995
5	1	1	1	6.19871833263456
5	1	1	5	7.03128169756966
5	1	1	10	6.41465787879343
5	1	1	20	6.38255119375992
5	1	1	30	5.23240589198038
5	1	1	40	6.16149113546179
5	1	1	50	4.91851748786896
5	1	2	1	5.7548329422282
5	1	2	5	5.43177144411022
5	1	2	10	6.35121412410256
5	1	2	20	6.46589523666928
5	1	2	30	6.70408556561953
5	1	2	40	4.77288582280439
5	1	2	50	4.79920747032596
5	2	1	1	7.67803520421862
5	2	1	5	7.09253955977344
5	2	1	10	7.45284391213696
5	2	1	20	7.01468538964522
5	2	1	30	8.19462938304476
5	2	1	40	7.82566031564311
5	2	1	50	5.43218523401451
5	2	2	1	9.25846426833803
5	2	2	5	8.52537495862081
5	2	2	10	8.67681554885348
5	2	2	20	8.93990008887796
5	2	2	30	8.76420187478177
5	2	2	40	8.14032891367442
5	2	2	50	6.94796134566686
5	3	1	1	8.12501521310518
5	3	1	5	9.61871512219264
5	3	1	10	9.05329323716284
5	3	1	20	9.00220578694697
5	3	1	30	8.83684823392418
5	3	1	40	7.88254711958256
5	3	1	50	7.02834749860042
5	3	2	1	6.61328832537463
5	3	2	5	7.49794309964058
5	3	2	10	8.30908201988218
5	3	2	20	10.5841513047642
5	3	2	30	8.98765579699313
5	3	2	40	7.74837585168749
5	3	2	50	6.78474114441414
5	4	1	1	6.24327456336397
5	4	1	5	6.65955086749958
5	4	1	10	7.09464944221539
5	4	1	20	7.26637451142955
5	4	1	30	6.36365504345859
5	4	1	40	7.1508910495138
5	4	1	50	5.16514064656595
5	4	2	1	7.86608301621173
5	4	2	5	9.37544696066746
5	4	2	10	8.37499415969723
5	4	2	20	9.68927207499135
5	4	2	30	8.94881246016121
5	4	2	40	7.90174447040924
5	4	2	50	7.04867886714842
5	5	1	1	3.72989863577469
5	5	1	5	5.04759062116535
5	5	1	10	4.46425562034448
5	5	1	20	5.86227192466153
5	5	1	30	4.34052529860909
5	5	1	40	4.6901600272387
5	5	1	50	4.18532491802118
5	5	2	1	4.38693098384732
5	5	2	5	4.60002760016561
5	5	2	10	6.04104048387692
5	5	2	20	5.03114518447533
5	5	2	30	4.99466574506769
5	5	2	40	4.35926343479895
5	5	2	50	4.56726707444835
5	6	1	1	6.28862303913799
5	6	1	5	6.49532517813749
5	6	1	10	6.62255700325737
5	6	1	20	7.32851074567863
5	6	1	30	6.41063352575654
5	6	1	40	6.35010501324079
5	6	1	50	5.26456542502389
5	6	2	1	5.84762440258645
5	6	2	5	7.12459934271917
5	6	2	10	6.56612529002322
5	6	2	20	6.75638611055237
5	6	2	30	7.51110124333926
5	6	2	40	7.59106817173559
5	6	2	50	5.63737826895722
5	7	1	1	7.44782971619365
5	7	1	5	7.82978723404252
5	7	1	10	7.12305675220082
5	7	1	20	8.14196242171189
5	7	1	30	7.82238659656
5	7	1	40	8.08086070805216
5	7	1	50	6.23894006080135
5	7	2	1	6.55404759629162
5	7	2	5	6.96504955659885
5	7	2	10	6.57894736842101
5	7	2	20	7.10415135929464
5	7	2	30	7.55243787064174
5	7	2	40	6.33432050016452
5	7	2	50	5.19432070047618
5	8	1	1	8.7849661433897
5	8	1	5	8.68959718317261
5	8	1	10	8.89015205343194
5	8	1	20	10.9547233492514
5	8	1	30	8.61188682970858
5	8	1	40	8.1289335921416
5	8	1	50	7.74974010017953
5	8	2	1	7.99757308824517
5	8	2	5	8.12810929881449
5	8	2	10	8.11510938982785
5	8	2	20	7.75708781981626
5	8	2	30	8.31859314517164
5	8	2	40	7.5802407788043
5	8	2	50	6.89038273880519
5	9	1	1	9.34856065170127
5	9	1	5	9.30561797752804
5	9	1	10	9.14559155653941
5	9	1	20	8.98861737677528
5	9	1	30	9.33126934984523
5	9	1	40	9.09233471333582
5	9	1	50	8.08424731830782
5	9	2	1	9.50938181045025
5	9	2	5	9.69533281167176
5	9	2	10	9.20759626692026
5	9	2	20	9.41234513759454
5	9	2	30	8.01725890618295
5	9	2	40	7.21109948110368
5	9	2	50	6.71147816464128
5	10	1	1	7.35423450833108
5	10	1	5	7.07007197988033
5	10	1	10	6.8676077832888
5	10	1	20	6.57434742075823
5	10	1	30	7.71109862077911
5	10	1	40	5.47794954574618
5	10	1	50	5.75216317814804
5	10	2	1	6.20212503088704
5	10	2	5	6.16909271436333
5	10	2	10	8.20875950694997
5	10	2	20	8.06253133403217
5	10	2	30	7.2432667036385
5	10	2	40	6.08201617015077
5	10	2	50	5.11001517450685
5	11	1	1	4.00235686364678
5	11	1	5	4.175581073804
5	11	1	10	4.24603662283395
5	11	1	20	4.63638933696972
5	11	1	30	4.08813263525308
5	11	1	40	3.95057375472788
5	11	1	50	4.68760201083766
5	11	2	1	4.74131601703352
5	11	2	5	5.19059970132832
5	11	2	10	5.32475977169277
5	11	2	20	5.22151898734174
5	11	2	30	5.28562827272893
5	11	2	40	6.42906788168967
5	11	2	50	4.43438914027152
5	12	1	1	9.99106840370806
5	12	1	5	8.21537240375708
5	12	1	10	9.3627500251282
5	12	1	20	8.94605490497216
5	12	1	30	7.15157776108191
5	12	1	40	6.96658323453211
5	12	1	50	6.26594918451124
5	12	2	1	9.67029499921121
5	12	2	5	9.70338483311712
5	12	2	10	9.58966913731184
5	12	2	20	9.81622709458742
5	12	2	30	9.90129476649227
5	12	2	40	9.59012981114947
5	12	2	50	7.67567321481412
6	1	1	1	4.25503031765664
6	1	1	5	6.42822716684071
6	1	1	10	5.83908839779006
6	1	1	20	7.64511346789829
6	1	1	30	7.56130628166397
6	1	1	40	7.64489323656257
6	1	1	50	5.57968360281165
6	1	2	1	6.99450213805747
6	1	2	5	5.96100759144235
6	1	2	10	6.05157131345689
6	1	2	20	6.66653640999591
6	1	2	30	6.07908750719634
6	1	2	40	5.11546277480143
6	1	2	50	5.34618755477658
6	2	1	1	9.64609919747406
6	2	1	5	8.3450539146742
6	2	1	10	8.29849262130218
6	2	1	20	8.19067014573925
6	2	1	30	8.75140924464492
6	2	1	40	7.46329092342776
6	2	1	50	6.58931053363095
6	2	2	1	6.73706441393874
6	2	2	5	7.22442788954815
6	2	2	10	6.47913015486965
6	2	2	20	7.11070687282819
6	2	2	30	7.99989573286758
6	2	2	40	6.90940433759634
6	2	2	50	7.14671511342434
6	3	1	1	8.46829702809941
6	3	1	5	9.46676787323879
6	3	1	10	8.45666473205645
6	3	1	20	5.96556809218422
6	3	1	30	9.90182887327456
6	3	1	40	7.61945542933432
6	3	1	50	5.7901185852838
6	3	2	1	7.39823339720524
6	3	2	5	7.7398694420495
6	3	2	10	8.81908935962985
6	3	2	20	7.84566774954383
6	3	2	30	8.43340269247163
6	3	2	40	6.62508326772844
6	3	2	50	5.97816465033931
6	4	1	1	8.20610687022901
6	4	1	5	8.65458663646662
6	4	1	10	8.63331643287711
6	4	1	20	9.77189457510931
6	4	1	30	9.07296650717704
6	4	1	40	7.78364116094985
6	4	1	50	6.53194116986641
6	4	2	1	7.78837517642531
6	4	2	5	8.78751273123472
6	4	2	10	8.74566281667384
6	4	2	20	9.10912693994795
6	4	2	30	9.75450081833055
6	4	2	40	9.40506518807135
6	4	2	50	8.09473090658486
6	5	1	1	5.20061266526999
6	5	1	5	5.07034428667132
6	5	1	10	3.98808446665461
6	5	1	20	4.77250366929565
6	5	1	30	5.46902687881216
6	5	1	40	4.91066125939627
6	5	1	50	4.35201198095883
6	5	2	1	5.38758930321228
6	5	2	5	4.72996710421262
6	5	2	10	4.64759096284689
6	5	2	20	5.47124664771726
6	5	2	30	6.20258486737476
6	5	2	40	6.27697303764476
6	5	2	50	4.52671332547985
6	6	1	1	6.95950038640686
6	6	1	5	7.2196197299532
6	6	1	10	7.37112892055015
6	6	1	20	7.71744102463574
6	6	1	30	7.44389221957253
6	6	1	40	6.82127356351621
6	6	1	50	5.80661565844519
6	6	2	1	7.19748970386352
6	6	2	5	7.07065461972514
6	6	2	10	7.45846821236671
6	6	2	20	7.66754462979223
6	6	2	30	7.69461423134587
6	6	2	40	5.75908365411697
6	6	2	50	6.62796227312353
6	7	1	1	7.92071064319791
6	7	1	5	7.92438812992689
6	7	1	10	9.72033724038659
6	7	1	20	8.32344278869397
6	7	1	30	8.3237540027917
6	7	1	40	7.0866491797448
6	7	1	50	6.36188178528348
6	7	2	1	6.90161527165928
6	7	2	5	6.75001719749602
6	7	2	10	6.65807478725619
6	7	2	20	6.62420382165605
6	7	2	30	8.49054107686206
6	7	2	40	7.13661382910876
6	7	2	50	6.66808578574846
6	8	1	1	8.695652173913
6	8	1	5	7.54521622276565
6	8	1	10	7.89418521779231
6	8	1	20	8.44560878243513
6	8	1	30	8.85670599774972
6	8	1	40	7.40170940170942
6	8	1	50	6.90282563749136
6	8	2	1	7.65000369922805
6	8	2	5	9.11244760342631
6	8	2	10	9.58576103440025
6	8	2	20	8.54470426409907
6	8	2	30	8.21384000203758
6	8	2	40	8.81858280709556
6	8	2	50	7.36628496883599
6	9	1	1	8.96979473772046
6	9	1	5	9.11780718157504
6	9	1	10	9.30411380238371
6	9	1	20	7.86470176666076
6	9	1	30	8.25213760190895
6	9	1	40	7.45483703598884
6	9	1	50	7.68302763566501
6	9	2	1	11.0871647509579
6	9	2	5	10.0773219742568
6	9	2	10	10.4843098131688
6	9	2	20	9.95720258268808
6	9	2	30	9.89838994698601
6	9	2	40	9.83664967384755
6	9	2	50	8.87882360240742
6	10	1	1	6.75053641181753
6	10	1	5	5.28005879157748
6	10	1	10	5.50631844987367
6	10	1	20	5.22706992908468
6	10	1	30	6.72954755905851
6	10	1	40	6.13144627071511
6	10	1	50	6.36048926840528
6	10	2	1	6.6959636772608
6	10	2	5	6.4974093264249
6	10	2	10	7.02339854238593
6	10	2	20	6.98226694956493
6	10	2	30	6.14248299511994
6	10	2	40	6.50571545953265
6	10	2	50	5.11168810576178
6	11	1	1	6.92470404868818
6	11	1	5	6.76466465764943
6	11	1	10	7.22446511171764
6	11	1	20	7.4530394070929
6	11	1	30	8.78743782985474
6	11	1	40	7.85229940015648
6	11	1	50	5.81038107044682
6	11	2	1	5.2479420580941
6	11	2	5	5.96024061032863
6	11	2	10	7.59649603065972
6	11	2	20	6.85933474982612
6	11	2	30	7.14120637855325
6	11	2	40	6.3011390983475
6	11	2	50	5.5563042683044
6	12	1	1	9.76325845838383
6	12	1	5	9.93222775581456
6	12	1	10	8.73416492743774
6	12	1	20	8.99868581836626
6	12	1	30	7.9076730571569
6	12	1	40	8.72381050676026
6	12	1	50	7.48248728528927
6	12	2	1	9.50395998332645
6	12	2	5	10.2985455473334
6	12	2	10	9.74045886649381
6	12	2	20	10.4455899560419
6	12	2	30	10.0805549339898
6	12	2	40	9.55194179285465
6	12	2	50	8.42023637627675
7	1	1	1	6.80883472962677
7	1	1	5	6.82553009056646
7	1	1	10	5.75473198663908
7	1	1	20	6.02424809325085
7	1	1	30	7.54050685500622
7	1	1	40	6.25141144347042
7	1	1	50	6.31220114850488
7	1	2	1	7.05296789758527
7	1	2	5	6.93575394377374
7	1	2	10	6.38755980861246
7	1	2	20	6.64726725656715
7	1	2	30	7.04498580792719
7	1	2	40	6.56581442353777
7	1	2	50	6.13972608315188
7	2	1	1	10.1615452621427
7	2	1	5	10.2929511924277
7	2	1	10	10.140260874311
7	2	1	20	9.51995560283031
7	2	1	30	10.3666088679712
7	2	1	40	8.79988446541184
7	2	1	50	6.84014684214463
7	2	2	1	8.79383146686254
7	2	2	5	7.12483984625244
7	2	2	10	7.68938801937976
7	2	2	20	8.55136455446476
7	2	2	30	8.67396202124234
7	2	2	40	8.01644157369349
7	2	2	50	7.3365658731512
7	3	1	1	8.461999545276
7	3	1	5	8.71876128204099
7	3	1	10	8.25237371400872
7	3	1	20	8.9800945008545
7	3	1	30	9.68421621329586
7	3	1	40	8.28375175349493
7	3	1	50	7.19962284482764
7	3	2	1	7.38666666666672
7	3	2	5	7.73402973081562
7	3	2	10	8.39421286348663
7	3	2	20	7.72062521373534
7	3	2	30	6.78083165742378
7	3	2	40	8.09294722960041
7	3	2	50	5.66392139864177
7	4	1	1	9.50091575091573
7	4	1	5	10.3938344057131
7	4	1	10	10.5990899898888
7	4	1	20	8.71141709695926
7	4	1	30	10.1144333702473
7	4	1	40	9.60075517796659
7	4	1	50	8.31039564044828
7	4	2	1	9.58132591436521
7	4	2	5	8.23066570038301
7	4	2	10	8.64277214143084
7	4	2	20	8.31540943309264
7	4	2	30	8.80784867444074
7	4	2	40	8.50321250099142
7	4	2	50	8.70584047696739
7	5	1	1	4.35475750964931
7	5	1	5	4.34719722293646
7	5	1	10	3.80977772788504
7	5	1	20	4.54886388705052
7	5	1	30	4.92319496171736
7	5	1	40	4.64077580800587
7	5	1	50	5.13972704484266
7	5	2	1	4.3970646861665
7	5	2	5	4.82376413212147
7	5	2	10	5.01370873350542
7	5	2	20	6.65707678581178
7	5	2	30	7.52205260401982
7	5	2	40	8.26870088784574
7	5	2	50	4.74157381373875
7	6	1	1	6.76872646115221
7	6	1	5	7.33990245058346
7	6	1	10	7.09025161400256
7	6	1	20	6.77857859684337
7	6	1	30	7.00285524140744
7	6	1	40	6.26265932851854
7	6	1	50	5.83309149703581
7	6	2	1	7.5343190134738
7	6	2	5	7.98478297023117
7	6	2	10	7.36125056602292
7	6	2	20	7.39629332833202
7	6	2	30	7.19847914305565
7	6	2	40	7.4814146362425
7	6	2	50	5.94728447914044
7	7	1	1	7.84374430886909
7	7	1	5	7.80125949664961
7	7	1	10	7.85537605318082
7	7	1	20	7.60907845822734
7	7	1	30	8.20248765706772
7	7	1	40	6.26412797774307
7	7	1	50	6.80018133816909
7	7	2	1	8.3484887849658
7	7	2	5	7.44810483784762
7	7	2	10	8.04981144585804
7	7	2	20	7.02227987448947
7	7	2	30	7.70866664065243
7	7	2	40	7.43468593663149
7	7	2	50	7.8929978060321
7	8	1	1	8.69614744947946
7	8	1	5	8.86948300741405
7	8	1	10	8.9599523435596
7	8	1	20	9.02367303294034
7	8	1	30	8.53803192803838
7	8	1	40	7.1779190472359
7	8	1	50	5.2243738830269
7	8	2	1	8.87962612100547
7	8	2	5	9.33949736880932
7	8	2	10	9.50287966050311
7	8	2	20	8.90056421139806
7	8	2	30	9.27971157996295
7	8	2	40	7.99055967633175
7	8	2	50	6.32541223306221
7	9	1	1	11.6794386483243
7	9	1	5	10.4263524936602
7	9	1	10	10.4890475230995
7	9	1	20	10.2474282754028
7	9	1	30	8.45190319834611
7	9	1	40	8.61917111121983
7	9	1	50	7.62597106407245
7	9	2	1	10.1092131055727
7	9	2	5	9.98600093327114
7	9	2	10	10.0746268656716
7	9	2	20	9.94535519125679
7	9	2	30	8.67164855965459
7	9	2	40	7.99454117232725
7	9	2	50	6.39772454130281
7	10	1	1	6.05277426350987
7	10	1	5	6.91297238045605
7	10	1	10	7.3538612799428
7	10	1	20	9.24043824137247
7	10	1	30	8.60974106041921
7	10	1	40	7.99980012991564
7	10	1	50	6.30081300813003
7	10	2	1	7.65380021853475
7	10	2	5	7.23598151216537
7	10	2	10	7.35762531908648
7	10	2	20	6.5333333333333
7	10	2	30	6.65942815779953
7	10	2	40	8.65699919842602
7	10	2	50	6.86212361331222
7	11	1	1	6.51143901448488
7	11	1	5	5.59712767281068
7	11	1	10	6.01686941326703
7	11	1	20	5.51294493316219
7	11	1	30	5.19174325169608
7	11	1	40	6.14678175870084
7	11	1	50	4.90228190850525
7	11	2	1	6.28613112063468
7	11	2	5	5.99894091837506
7	11	2	10	5.28508937325591
7	11	2	20	7.609142174254
7	11	2	30	7.67883498966841
7	11	2	40	7.70544232437116
7	11	2	50	5.84473007712079
7	12	1	1	8.70278330019883
7	12	1	5	8.29464478514354
7	12	1	10	9.16213623281099
7	12	1	20	8.750960061444
7	12	1	30	8.22370655496432
7	12	1	40	8.28917081526683
7	12	1	50	6.65566556655669
7	12	2	1	9.48436179205413
7	12	2	5	9.78138049619257
7	12	2	10	9.58061446438283
7	12	2	20	9.06769806360278
7	12	2	30	8.8934790716355
7	12	2	40	8.40813883901852
7	12	2	50	6.96623607029996
8	1	1	1	10.5492127796703
8	1	1	5	9.12368836851278
8	1	1	10	8.70933892969571
8	1	1	20	7.84597755821244
8	1	1	30	8.26424870466319
8	1	1	40	7.31263050335422
8	1	1	50	6.82012646868541
8	1	2	1	10.4322096052198
8	1	2	5	10.0343950949604
8	1	2	10	9.48749690517452
8	1	2	20	10.1215546196088
8	1	2	30	8.92587330582056
8	1	2	40	8.54827935440779
8	1	2	50	8.68436665677837
8	2	1	1	8.41967820739615
8	2	1	5	7.06575439512291
8	2	1	10	6.77594344241428
8	2	1	20	7.2957772032476
8	2	1	30	6.82613157949851
8	2	1	40	7.24243537914983
8	2	1	50	5.58516307823491
8	2	2	1	9.84049462253863
8	2	2	5	6.99935318214788
8	2	2	10	5.82697586688897
8	2	2	20	6.51102313305387
8	2	2	30	6.01307189542482
8	2	2	40	6.64129204814314
8	2	2	50	5.99310204909719
8	3	1	1	8.23904779145548
8	3	1	5	7.92673740395587
8	3	1	10	8.20092912751111
8	3	1	20	8.36780146356982
8	3	1	30	8.38154037718229
8	3	1	40	7.30406966411937
8	3	1	50	6.11802204612862
8	3	2	1	8.69191742946882
8	3	2	5	8.02421880437053
8	3	2	10	9.40698099415211
8	3	2	20	7.45075173878641
8	3	2	30	7.87655892684536
8	3	2	40	7.85010314004128
8	3	2	50	6.36268432821041
8	4	1	1	4.87690390249426
8	4	1	5	5.40063132758708
8	4	1	10	4.27813084112151
8	4	1	20	5.38488205094343
8	4	1	30	4.51577415806097
8	4	1	40	4.10308315166616
8	4	1	50	4.461182945545
8	4	2	1	7.68436699975224
8	4	2	5	8.49491757068421
8	4	2	10	9.43494262827452
8	4	2	20	8.22565605434927
8	4	2	30	8.62183020948182
8	4	2	40	7.36676774066887
8	4	2	50	7.10748199083164
8	5	1	1	4.1147498206015
8	5	1	5	4.00539489367038
8	5	1	10	3.89885926033568
8	5	1	20	4.01817264008073
8	5	1	30	5.40640916808146
8	5	1	40	5.90467102871687
8	5	1	50	4.1333115504003
8	5	2	1	3.6111951370583
8	5	2	5	3.41452732295667
8	5	2	10	3.78712707547792
8	5	2	20	4.29049242242387
8	5	2	30	4.42616715793476
8	5	2	40	4.90810581111225
8	5	2	50	5.01864842406327
8	6	1	1	8.02588485972452
8	6	1	5	7.60061326178611
8	6	1	10	8.44524221069893
8	6	1	20	6.8691444455884
8	6	1	30	6.84257162547997
8	6	1	40	8.03227837768502
8	6	1	50	5.25152487620343
8	6	2	1	7.14694875124115
8	6	2	5	7.87076318492384
8	6	2	10	7.37633355337406
8	6	2	20	6.89607049582329
8	6	2	30	7.00209643605869
8	6	2	40	6.4262360051521
8	6	2	50	5.69288389513104
8	7	1	1	7.99267967615527
8	7	1	5	7.69178097824846
8	7	1	10	7.51189269281755
8	7	1	20	7.05217310721894
8	7	1	30	7.37036811187675
8	7	1	40	6.48610270010652
8	7	1	50	6.48137697516933
8	7	2	1	8.55008241817053
8	7	2	5	8.1887633296196
8	7	2	10	8.26861580630425
8	7	2	20	7.85332665497956
8	7	2	30	8.81174036720971
8	7	2	40	7.50766586590111
8	7	2	50	6.22885689560225
8	8	1	1	8.62228165695549
8	8	1	5	8.0550964187328
8	8	1	10	9.66285924834189
8	8	1	20	9.34020618556701
8	8	1	30	7.04951319831315
8	8	1	40	5.91938922215064
8	8	1	50	5.43037519889136
8	8	2	1	8.73448555851983
8	8	2	5	7.90324184566432
8	8	2	10	6.91108769205174
8	8	2	20	6.73808779063701
8	8	2	30	6.16241166813392
8	8	2	40	6.21105055930742
8	8	2	50	5.62008242787554
8	9	1	1	9.66530787384677
8	9	1	5	10.5958507985356
8	9	1	10	10.6143821270654
8	9	1	20	9.59849275657515
8	9	1	30	7.90465167819945
8	9	1	40	6.82067420016214
8	9	1	50	7.22019232924613
8	9	2	1	9.84209387843393
8	9	2	5	10.576121598431
8	9	2	10	10.0478941391399
8	9	2	20	10.5421241813974
8	9	2	30	8.64270934906182
8	9	2	40	9.17789689895293
8	9	2	50	7.70733269292348
8	10	1	1	6.23238852975302
8	10	1	5	6.78498393222321
8	10	1	10	6.35872100053548
8	10	1	20	6.39823798168808
8	10	1	30	5.30292503300214
8	10	1	40	5.91183695147051
8	10	1	50	5.23304794185072
8	10	2	1	7.40619260036734
8	10	2	5	6.57372025273347
8	10	2	10	7.27396329027875
8	10	2	20	7.33119985576487
8	10	2	30	8.76673249945133
8	10	2	40	7.72479564032697
8	10	2	50	6.79012345679009
8	11	1	1	6.36867786247573
8	11	1	5	6.24682687425963
8	11	1	10	6.43762296642615
8	11	1	20	6.82104491628306
8	11	1	30	7.04739792740249
8	11	1	40	7.18779376672206
8	11	1	50	5.53578158368574
8	11	2	1	6.01419797399695
8	11	2	5	5.96863036490223
8	11	2	10	8.71596400027483
8	11	2	20	6.23547771805099
8	11	2	30	6.19082425334444
8	11	2	40	6.78657673411602
8	11	2	50	5.93053000044882
8	12	1	1	9.93527175588198
8	12	1	5	10.2715877437326
8	12	1	10	10.1121510194342
8	12	1	20	9.21335434876056
8	12	1	30	7.96319156099205
8	12	1	40	7.68474198413214
8	12	1	50	6.39008218154647
8	12	2	1	10.5221741329885
8	12	2	5	11.309133422681
8	12	2	10	11.6690258014851
8	12	2	20	10.9127507128993
8	12	2	30	9.89692602389852
8	12	2	40	9.28579456057534
8	12	2	50	8.05773939940713

## Sheet: CO2 efflux rate
Sampling	Plot	Sampling point	Observation	CO2 efflux rate (µmol m-2 s-1)
1	1	1	1	1.03551219610799
1	1	1	2	0.468284250309907
1	1	1	3	0.776435895830151
1	1	1	4	1.00744293586238
1	1	2	1	2.4980023785002
1	1	2	2	3.62063912705252
1	1	2	3	2.45541070593342
1	1	2	4	2.60402734744741
1	1	3	1	0.813341319880314
1	1	3	2	0.920532128871964
1	1	3	3	0.976750671897769
1	1	3	4	0.902058766394973
1	1	4	1	1.6909525230165
1	1	4	2	1.72666313996526
1	1	4	3	1.76967925053616
1	1	4	4	1.94180644656182
1	1	5	1	0.41471359348377
1	1	5	2	0.660670393187315
1	1	5	3	0.72752808969521
1	1	5	4	0.7505449446289
1	1	6	1	1.24593299398365
1	1	6	2	1.22838067741814
1	1	6	3	1.32013940468518
1	1	6	4	1.32531818883492
1	10	7	1	1.24784472056346
1	10	7	2	1.26658303495915
1	10	7	3	1.32484252013889
1	10	7	4	1.19883519720353
1	10	8	1	0.74600588255629
1	10	8	2	0.808501702202188
1	10	8	3	0.706235675170259
1	10	8	4	0.765341677351036
1	10	9	1	1.95722757033338
1	10	9	2	1.64562147130882
1	10	9	3	1.62244178558467
1	10	9	4	1.65812568668956
1	10	10	1	2.27155372780312
1	10	10	2	2.19244082945381
1	10	10	3	2.08802444507822
1	10	10	4	1.87693739616412
1	10	11	1	0.641641030515964
1	10	11	2	6.42036203015669
1	11	13	1	2.16112138474356
1	11	13	2	0.850913045743145
1	11	13	3	0.910789529518653
1	11	13	4	1.18189152107524
1	11	14	1	2.22599732403993
1	11	14	2	2.77444053575383
1	11	14	3	2.28248080603115
1	11	14	4	1.73895647664337
1	11	15	1	4.42418658040615
1	11	15	2	4.57031249481692
1	11	15	4	2.50541992388897
1	12	19	1	1.78141165463115
1	12	19	2	1.34145564896521
1	12	19	3	1.33699031843916
1	12	19	4	1.24958735157778
1	12	20	1	1.16859488157222
1	12	20	2	1.16502913179351
1	12	20	3	1.17457572940821
1	12	20	4	1.12492654256269
1	12	21	1	0.653894464451291
1	12	21	2	0.677162966488655
1	12	21	3	0.688707626844064
1	12	22	1	0.39225324648639
1	12	22	2	0.468427414647362
1	12	22	3	0.505811575718103
1	12	22	4	0.526783322900676
1	12	23	1	0.663304575307668
1	12	23	2	0.706839536127556
1	12	23	3	0.7062464773145
1	12	23	4	0.739155422035875
1	12	24	1	1.18608118528004
1	12	24	2	1.2305741800204
1	12	24	3	1.18716169661044
1	12	24	4	1.23749053722827
1	2	25	1	1.5666769714374
1	2	25	2	1.38413279333402
1	2	25	3	1.42789896843963
1	2	25	4	0.863297324520597
1	2	26	1	0.986582011941044
1	2	26	2	1.01502279512165
1	2	26	3	1.10178177069815
1	2	26	4	1.07570600823018
1	2	27	1	1.42589755389041
1	2	27	2	1.41621851657254
1	2	27	3	1.43699388888513
1	2	27	4	1.46081354941039
1	2	28	1	1.19366467505271
1	2	28	2	1.33575975605171
1	2	28	3	1.17337491258304
1	2	28	4	1.16231548876653
1	2	29	1	1.63276401899095
1	2	29	2	1.52120321870182
1	2	29	3	1.13464717313834
1	2	29	4	1.10978900610803
1	2	30	1	1.34042241262921
1	2	30	2	1.13001410935942
1	2	30	3	1.12149800010575
1	2	30	4	1.0168590094993
1	3	31	1	1.1020789605244
1	3	31	2	1.30090037532508
1	3	31	3	3.40785505583906
1	3	31	4	1.29347531661724
1	3	32	1	0.726328208553784
1	3	32	2	0.745918538300784
1	3	32	3	0.753189525381286
1	3	32	4	0.737727297778301
1	3	33	1	0.928663427821872
1	3	33	2	0.86691007030385
1	3	33	3	1.12069239127762
1	3	33	4	1.01418886206722
1	3	34	1	0.510790593029502
1	3	34	2	0.6279066089749
1	3	34	3	0.611179699313766
1	3	34	4	0.606727394075041
1	3	35	1	0.956082959637465
1	3	35	2	1.06460449926225
1	3	35	3	0.977897665489403
1	3	35	4	0.896734358735894
1	3	36	1	1.04934404444163
1	3	36	2	1.02557724338126
1	3	36	3	1.00833181456701
1	3	36	4	1.00803652619325
1	4	37	1	1.68995625146161
1	4	37	2	1.79168926558325
1	4	37	3	1.56629488320292
1	4	37	4	1.53985664403863
1	4	38	1	0.886443502788205
1	4	38	2	1.10068292691948
1	4	38	3	0.875763108886407
1	4	38	4	0.85987461024369
1	4	39	1	0.765315669029911
1	4	39	2	0.786793252410401
1	4	39	3	0.819276544111699
1	4	39	4	0.821996155238907
1	4	40	1	0.835674505384008
1	4	40	2	0.855769858835276
1	4	40	3	0.812619047182005
1	4	40	4	0.817341400259307
1	4	41	1	0.641406466339104
1	4	41	2	0.631844812233265
1	4	41	3	0.63291136109777
1	4	41	4	0.589818980096411
1	5	43	1	3.3381828033309
1	5	43	2	3.18543235452092
1	5	43	3	3.20369862610949
1	5	43	4	2.93599146146317
1	5	44	1	1.05559382852325
1	5	44	2	0.53351570047815
1	5	44	3	0.899259319909933
1	5	44	4	1.05165377045154
1	5	45	1	1.96302346964257
1	5	45	2	0.834427663430301
1	5	45	3	1.31825187473695
1	5	45	4	2.12676495710194
1	5	46	1	1.71596253765962
1	5	46	2	1.45126331928902
1	5	46	3	1.26830847980905
1	5	46	4	1.68603770225532
1	5	47	1	5.91314113568821
1	5	47	2	3.41590763858794
1	5	47	3	3.53118817480319
1	5	47	4	4.74082155449768
1	5	48	1	1.14564490821145
1	5	48	2	0.991463907482514
1	5	48	3	1.19174427367692
1	5	48	4	1.46761517288172
1	7	55	1	0.40713032503221
1	7	55	2	0.986258014332667
1	7	55	3	0.737105444402673
1	7	55	4	0.574741584514118
1	7	56	1	0.195761448915873
1	7	56	2	0.410337445875153
1	7	56	3	0.625838815795594
1	7	56	4	0.664510233093688
1	7	57	1	0.836601865500237
1	7	57	2	0.90944757234556
1	7	57	3	0.903209042395819
1	7	57	4	0.844300570293435
1	7	58	1	1.14693762671769
1	7	58	2	1.32685993945984
1	7	58	3	1.29579917811505
1	7	58	4	1.19990552811725
1	7	59	1	0.441592957725894
1	7	59	2	0.848789365059874
1	7	59	3	0.65561395924649
1	7	59	4	0.670007481501518
1	7	60	1	1.02872414126021
1	7	60	2	1.19144346533265
1	7	60	3	1.11354209125119
1	7	60	4	1.07479130758319
1	8	61	1	1.09467320474709
1	8	61	2	1.43546399318742
1	8	61	3	1.35466452850304
1	8	61	4	1.36096218458157
1	8	62	1	0.899306567307445
1	8	62	2	0.661775254984171
1	8	62	3	0.767386535154554
1	8	62	4	1.0724803713891
1	8	63	1	0.604424124397032
1	8	63	2	0.765456811907009
1	8	63	3	0.695783312746551
1	8	63	4	0.774357168115396
1	8	64	1	0.76741787784144
1	8	64	2	0.877516413629002
1	8	64	4	0.659159494635404
1	8	65	1	0.684527495930407
1	8	65	2	0.577124632746695
1	8	65	3	0.557121938531424
1	8	65	4	0.55462146884949
1	8	66	1	0.661688475254217
1	8	66	2	0.581366624683242
1	8	66	3	0.636741623107166
1	8	66	4	0.492481235295643
1	9	67	1	1.30454340880507
1	9	67	2	1.17285241984659
1	9	67	3	1.61334929535954
1	9	67	4	1.30036278515735
1	9	68	1	0.581151951080637
1	9	68	2	0.639072408681594
1	9	68	3	0.852500980517531
1	9	68	4	0.766924157609552
1	9	69	1	0.530109889455307
1	9	69	2	0.864884203372845
1	9	69	3	0.872451899704433
1	9	69	4	0.872551940109053
1	9	70	1	0.755464385019088
1	9	70	2	0.942738255902267
1	9	70	3	0.765291567247165
1	9	70	4	0.756306307580075
2	1	73	1	0.505256521615947
2	1	73	2	0.803864183851183
2	1	73	3	0.756448910507778
2	1	73	4	0.749461081954913
2	1	74	1	0.66248763195872
2	1	74	2	0.742825071167666
2	1	74	3	0.770545055219881
2	1	74	4	0.837317916261336
2	1	75	1	0.603703542133889
2	1	75	2	0.669207864814635
2	1	75	3	0.686866785087583
2	1	75	4	0.699957577434488
2	1	76	1	0.68143906996913
2	1	76	2	0.720079765260218
2	1	76	3	0.731716045582248
2	1	76	4	0.708983242127599
2	1	77	1	0.701422460979687
2	1	77	2	0.721390145749939
2	1	77	3	0.735700820779082
2	1	77	4	0.732535458372105
2	1	78	1	0.866581660470674
2	1	78	2	0.857352303349182
2	1	78	3	0.91456461216928
2	1	78	4	0.915947199047733
2	10	79	1	0.866436932881121
2	10	79	2	0.92114057601073
2	10	79	3	0.740266023698309
2	10	79	4	0.960759041675386
2	10	80	1	1.21378859616229
2	10	80	2	1.26283231290828
2	10	80	3	1.24097085314478
2	10	80	4	1.25427666710347
2	10	81	1	1.02766860786357
2	10	81	2	0.866066113668697
2	10	81	3	0.841742285608997
2	10	81	4	1.17147196948045
2	10	82	1	1.5459106368059
2	10	82	2	1.24780837670144
2	10	82	3	1.83096220293911
2	10	82	4	1.50237657291337
2	10	83	1	1.19066513228338
2	10	83	2	1.14449744926117
2	10	83	3	1.16929715921814
2	10	83	4	1.22394406703
2	10	84	1	1.46616023529377
2	10	84	2	1.46313797629493
2	10	84	3	1.48603895111771
2	10	84	4	1.4338043815279
2	11	85	1	1.28681316025894
2	11	85	2	1.30056682632623
2	11	85	3	1.41277005640498
2	11	85	4	1.45865629388319
2	11	86	1	0.771704822267196
2	11	86	2	1.0613665894273
2	11	86	3	1.07563378465563
2	11	86	4	1.00599650211849
2	11	87	1	0.523854005788891
2	11	87	2	0.874875672244467
2	11	87	3	0.585433776472841
2	11	87	4	0.53065218371942
2	11	88	1	0.689804877527229
2	11	88	2	0.682363555628742
2	11	88	3	0.686940522567078
2	11	88	4	0.661477016528626
2	11	89	1	0.377051500598665
2	11	89	2	0.625240156945787
2	11	89	3	0.541793154634483
2	11	89	4	0.637104469912533
2	11	90	1	0.811448816068961
2	11	90	2	1.09518741143277
2	11	90	3	0.93558597522967
2	11	90	4	0.866894374507767
2	12	91	1	1.51352192135024
2	12	91	2	0.210309408767201
2	12	91	3	0.210080496796421
2	12	91	4	0.238223106519367
2	12	92	1	0.128111271068877
2	12	92	2	0.161733215586114
2	12	92	3	0.167672359123376
2	12	92	4	0.205489789412448
2	12	93	1	1.87082138147609
2	12	93	2	1.89080294020095
2	12	93	3	1.84387099863211
2	12	93	4	1.82858806837825
2	12	94	1	1.67002029152113
2	12	94	2	1.74887157010285
2	12	94	3	1.43316253391908
2	12	94	4	1.73948043873216
2	12	95	1	0.877613539569536
2	12	95	2	0.953593489130631
2	12	95	3	0.950800458426196
2	12	95	4	0.973302111694175
2	12	96	1	0.898039296860386
2	12	96	2	0.84893119633403
2	12	96	3	0.949219977934093
2	12	96	4	0.958794215087225
2	2	97	1	1.12239352318725
2	2	97	2	0.752282618269269
2	2	97	3	0.764020213729306
2	2	97	4	0.829767567501404
2	2	98	1	1.14998948014349
2	2	98	2	1.11820077516454
2	2	98	3	1.12206269174708
2	2	98	4	1.0579559615504
2	2	99	1	1.09531360243605
2	2	99	2	0.992480548750015
2	2	99	3	1.02256951479003
2	2	99	4	1.05104532940348
2	2	100	1	1.17630770488206
2	2	100	2	1.26991830942227
2	2	100	3	1.23331191397685
2	2	100	4	1.21112919155468
2	2	101	1	0.940651343778138
2	2	101	2	0.92300728808186
2	2	101	3	0.962017554677515
2	2	101	4	0.929072466304703
2	2	102	1	0.741262754392813
2	2	102	2	0.795360615017234
2	2	102	3	0.766681051452755
2	2	102	4	0.777955482161485
2	3	103	1	1.589008368319
2	3	103	2	0.86877088170849
2	3	103	3	0.94267592381396
2	3	103	4	0.857570868719063
2	3	104	1	0.569777870651042
2	3	104	2	0.572068696272499
2	3	104	3	0.568946551835673
2	3	104	4	0.563736754449973
2	3	105	1	1.0201711758466
2	3	105	2	1.02639921855521
2	3	105	3	1.09962652530289
2	3	105	4	1.09913248769579
2	3	106	1	1.26482694832167
2	3	106	2	1.41606595693583
2	3	106	3	1.69928393514027
2	3	106	4	1.59195749404553
2	3	107	1	1.45762063673245
2	3	107	2	1.76188778653711
2	3	107	3	3.83241315953859
2	3	107	4	2.08834834917981
2	3	108	1	1.07537100305577
2	3	108	2	1.12265755408274
2	3	108	3	1.14645507922785
2	3	108	4	1.15788551889038
2	4	109	1	2.64444429271205
2	4	109	2	1.15922317292383
2	4	109	3	1.18920020133881
2	4	109	4	1.1906523472462
2	4	110	1	1.66591115269195
2	4	110	2	1.51097565074831
2	4	110	3	1.91970904260591
2	4	110	4	2.04158608771472
2	4	111	1	1.13207197598283
2	4	111	2	1.12031402273828
2	4	111	3	1.09385497314581
2	4	111	4	1.08949884848596
2	4	112	1	1.30867961018752
2	4	112	2	1.20131082024008
2	4	112	3	2.21913268664274
2	4	112	4	1.36622372620174
2	4	113	1	0.775435032101536
2	4	113	2	0.733918884182583
2	4	113	3	0.803137751596506
2	4	113	4	0.884899089808802
2	4	114	1	1.28604219494266
2	4	114	2	1.44927348670009
2	4	114	3	3.41744539352504
2	4	114	4	1.23782087852521
2	5	115	1	0.866404316592173
2	5	115	2	0.874856972087322
2	5	115	3	0.880914726025145
2	5	115	4	0.842147873788872
2	5	116	1	0.605276446757998
2	5	116	2	0.659287522488175
2	5	116	3	0.670989878502697
2	5	116	4	0.702991918871216
2	5	117	1	1.11877704313767
2	5	117	2	1.05993478277497
2	5	117	3	1.02566310644257
2	5	117	4	1.07191609143508
2	5	118	1	0.507684531708353
2	5	118	2	0.514444021072715
2	5	118	3	0.53764495686992
2	5	118	4	0.523134363281724
2	5	119	1	1.00419018257166
2	5	119	2	0.781612423031567
2	5	119	3	0.841187309663906
2	5	119	4	0.827823637770958
2	5	120	1	0.642325419771388
2	5	120	2	0.722432826641864
2	5	120	3	0.676854186521383
2	5	120	4	0.694343008534747
2	6	121	1	2.06520065533508
2	6	121	2	0.405088695613928
2	6	121	3	0.787387224694008
2	6	121	4	0.866470348502593
2	6	122	1	0.750389506632132
2	6	122	2	0.561531569989481
2	6	122	3	0.75465077804314
2	6	122	4	0.499603796069387
2	6	123	1	0.854119285271701
2	6	123	2	0.774605509233657
2	6	123	3	0.741711158917188
2	6	123	4	0.728679634176008
2	6	124	1	1.05217320326428
2	6	124	2	1.26084449084162
2	6	124	3	1.20241707190031
2	6	124	4	1.1991318889231
2	6	125	1	1.06011585306819
2	6	125	2	1.08749100675315
2	6	125	3	1.0566120295043
2	6	125	4	1.0311340259701
2	6	126	1	0.907011642813239
2	6	126	2	0.886593958479875
2	6	126	3	0.890556699353499
2	6	126	4	0.929250236423074
2	7	127	1	1.11828972227721
2	7	127	2	1.32391030588524
2	7	127	3	1.45887550695639
2	7	127	4	1.24264908916206
2	7	128	1	1.42869958027461
2	7	128	2	0.979794824717224
2	7	128	3	1.00795315457173
2	7	128	4	0.935258616285431
2	7	129	1	0.79538484170275
2	7	129	2	0.839048942981616
2	7	129	3	0.844370844561588
2	7	129	4	0.849987940717162
2	7	130	1	1.33665673246597
2	7	130	2	1.7227443362481
2	7	130	3	1.55839525530771
2	7	130	4	1.65795127683353
2	7	131	1	2.80609697414092
2	7	131	2	1.40299918734154
2	7	131	3	1.64097837683657
2	7	131	4	1.55975676716078
2	7	132	1	0.658365544898747
2	7	132	2	0.705074193215988
2	7	132	3	0.665863399039709
2	7	132	4	0.722753687612575
2	8	133	1	0.564522513100971
2	8	133	2	0.608830150339146
2	8	133	3	0.584754076888165
2	8	133	4	0.590884172778036
2	8	134	1	0.609036034862484
2	8	134	2	0.605502234906253
2	8	134	3	0.622726657567951
2	8	134	4	0.631699101040961
2	8	135	1	0.404871695113506
2	8	135	2	0.465561300714353
2	8	135	3	0.438938227706038
2	8	135	4	0.50484964702706
2	8	136	1	0.515805436818075
2	8	136	2	0.489008246701179
2	8	136	3	0.527449402953436
2	8	136	4	0.527000107419467
2	8	138	1	0.754815151606198
2	8	138	2	0.83479427247686
2	8	138	3	0.781971337567397
2	8	138	4	0.781019796646006
2	9	139	1	0.735895118380295
2	9	139	2	1.11002577476094
2	9	139	3	1.18119373716087
2	9	139	4	1.07647998376596
2	9	140	1	0.93073553630202
2	9	140	2	0.975112509391617
2	9	140	3	0.96076381250135
2	9	140	4	0.963159081348048
2	9	141	1	0.995068833081743
2	9	141	2	0.963595477123306
2	9	141	3	0.943573952615027
2	9	141	4	0.963887824904778
2	9	142	1	1.05274475031414
2	9	142	2	1.05640705987428
2	9	142	3	1.03483002882428
2	9	142	4	1.00429336840388
2	9	143	1	0.731965397293052
2	9	143	2	0.689450194827589
2	9	143	3	0.674072392604205
2	9	143	4	0.669290107693781
2	9	144	1	0.638544498249648
2	9	144	2	0.62955810611498
2	9	144	3	0.68166731976444
2	9	144	4	0.644590486051849
3	10	151	1	1.91525091332363
3	10	151	2	2.02468188902989
3	10	151	3	1.78045666555316
3	10	151	4	1.68111986686826
3	10	152	1	0.872429630935008
3	10	152	2	0.908913530843054
3	10	152	3	0.845440918483905
3	10	152	4	0.833105071092386
3	10	153	1	1.62645402422296
3	10	153	2	1.59378370622939
3	10	153	3	1.36532165283067
3	10	153	4	1.44139747366444
3	10	154	1	1.00472794580629
3	10	154	2	0.904827663900216
3	10	154	3	0.891676557002564
3	10	154	4	1.07515334880869
3	10	155	1	0.945304186670645
3	10	155	2	0.944795221113783
3	10	155	3	0.922539122663583
3	10	155	4	0.974627179676285
3	10	156	1	1.67965077651826
3	10	156	2	1.55868909402136
3	10	156	3	1.40629685507224
3	10	156	4	1.34155803021382
3	11	157	1	0.236116897675296
3	11	157	2	0.380339996031195
3	11	157	3	0.314826374283859
3	11	157	4	0.386685987901526
3	11	158	1	0.647468799133291
3	11	158	2	0.584598112867252
3	11	158	3	0.548173997222359
3	11	158	4	0.423265562407725
3	11	159	1	1.06839021151238
3	11	159	2	0.879573538474621
3	11	159	3	0.930249605125909
3	11	159	4	0.913447028597349
3	11	160	1	1.0615065969705
3	11	160	2	1.01279920583077
3	11	160	3	1.03162793374052
3	11	160	4	1.01688208507477
3	11	161	1	0.513913552283428
3	11	161	2	0.496229611461232
3	11	161	3	0.474601439619072
3	11	161	4	0.478412008593914
3	11	162	1	0.592046537986637
3	11	162	2	0.583138715033341
3	11	162	3	0.602695115774075
3	11	162	4	0.592206635042918
3	12	163	1	0.735700280744628
3	12	163	2	0.765154521433737
3	12	163	3	0.732498399752509
3	12	163	4	0.684077331969406
3	12	164	1	0.882894966321084
3	12	164	2	1.12543367488612
3	12	164	3	1.06099305811359
3	12	164	4	1.04396913792702
3	12	165	1	0.700732328271645
3	12	165	2	1.06176994310671
3	12	165	3	0.724200968080215
3	12	165	4	0.730897458230116
3	12	166	1	0.629544228107612
3	12	166	2	0.657102545292838
3	12	166	3	0.692976329160516
3	12	166	4	0.730534221807884
3	12	167	1	0.700700483363621
3	12	167	2	0.888447760296029
3	12	167	3	0.800717836555072
3	12	167	4	0.741498710220144
3	12	168	1	0.661816529489245
3	12	168	2	0.720036558093047
3	12	168	3	0.733558925724704
3	3	175	1	0.435180929391869
3	3	175	2	0.520963683907265
3	3	175	3	0.515848255961443
3	3	175	4	0.511112369589497
3	3	176	1	0.513058248942923
3	3	176	2	0.526570405375927
3	3	176	3	0.504231049621696
3	3	176	4	0.60550030006447
3	3	177	1	0.518888503426807
3	3	177	2	0.535628372205949
3	3	177	3	0.502892722062677
3	3	177	4	0.51097791377669
3	3	178	1	0.545936960640505
3	3	178	2	0.522849719640487
3	3	178	3	0.535288855693124
3	3	178	4	0.483560964933963
3	3	179	1	3.08326792942958
3	3	179	2	1.60492514093913
3	3	179	3	0.730747501605622
3	3	179	4	0.0776988511965454
3	3	180	1	0.923156184520215
3	3	180	2	0.72771466664049
3	3	180	3	1.88482089962207
3	3	180	4	1.44630119378027
3	4	181	1	0.813078813783537
3	4	181	2	0.662057909161766
3	4	181	3	0.42382327423116
3	4	181	4	0.399610233070375
3	4	182	1	0.401862396696813
3	4	182	2	0.387363007145964
3	4	182	3	0.432959341869399
3	4	182	4	0.428719443197642
3	4	183	1	0.339650240729869
3	4	183	2	0.349977493747832
3	4	183	3	0.374260122688272
3	4	183	4	0.348956196131973
3	4	184	1	0.922911189512148
3	4	184	2	0.958714193550033
3	4	184	3	1.0082942916127
3	4	184	4	0.940313281489744
3	4	185	1	0.996650546145857
3	4	185	2	0.935563566569458
3	4	185	3	0.896225150579348
3	4	185	4	0.914194563251882
3	4	186	1	0.634544063663545
3	4	186	2	0.746866629646235
3	4	186	3	0.678418059922148
3	4	186	4	0.617513156473756
3	6	193	1	0.825043979619722
3	6	193	2	0.678278606177592
3	6	193	3	0.592569361491528
3	6	193	4	0.684878322929572
3	6	194	1	0.938221451974048
3	6	194	2	0.952224028218684
3	6	194	3	0.910175891774059
3	6	194	4	0.891490699576317
3	6	195	1	0.5479593382328
3	6	195	2	0.568624258182508
3	6	195	3	0.61610746223776
3	6	195	4	0.64854294904904
3	6	196	1	0.905319763567005
3	6	196	2	0.855741145714796
3	6	196	3	0.902005408225349
3	6	196	4	0.869160077733485
3	6	197	1	0.852478002650239
3	6	197	2	0.786073241510612
3	6	197	3	0.921161043225717
3	6	197	4	0.82115382405445
3	6	198	1	2.40456834802078
3	6	198	2	2.16911176938452
3	6	198	3	1.71970319890406
3	6	198	4	2.24861714033489
3	7	199	1	0.484749264801371
3	7	199	2	1.20498254131408
3	7	199	3	0.821094725337442
3	7	199	4	0.709083541331516
3	7	200	1	0.518934183124655
3	7	200	2	0.597426146770008
3	7	200	3	1.27575357484862
3	7	200	4	0.657233447206134
3	7	201	1	0.983568497189861
3	7	201	2	1.00426883041071
3	7	201	3	1.10319064638293
3	7	201	4	0.998729445027608
3	7	202	1	0.443303469472245
3	7	202	2	0.447978874424802
3	7	202	3	0.43222114313429
3	7	202	4	0.429266850415967
3	7	203	1	0.469010987136466
3	7	203	2	0.405565530942969
3	7	203	3	0.415923504519517
3	7	203	4	0.372756867640146
3	7	204	1	1.69688916415002
3	7	204	2	0.841944847782831
3	7	204	3	0.683026942488112
3	7	204	4	0.679902748755848
3	9	211	1	1.3163779435161
3	9	211	2	1.48935414216123
3	9	211	3	1.47496370269641
3	9	211	4	1.44285397882632
3	9	212	1	1.65040854332421
3	9	212	2	1.71909363235755
3	9	212	3	1.76252075104661
3	9	212	4	1.7461816759104
3	9	213	1	1.36987479909007
3	9	213	2	1.40626333975604
3	9	213	3	1.43014137256693
3	9	213	4	1.43167150541448
3	9	214	1	1.57684611935281
3	9	214	2	1.39218020630209
3	9	214	3	1.39219656258394
3	9	214	4	1.33848536795719
3	9	215	1	2.31897657692037
3	9	215	2	1.85607840529523
3	9	215	3	2.07242224361772
3	9	215	4	1.6611473333766
3	9	216	1	0.999327146734939
3	9	216	2	0.958064904172257
3	9	216	3	0.994326233666405
3	9	216	4	1.11453450327614
4	1	217	1	1.02548268761235
4	1	217	2	1.28021115797054
4	1	217	3	1.19491977976782
4	1	217	4	1.30793238268544
4	1	218	1	0.490244615766129
4	1	218	2	0.515480261134313
4	1	218	3	0.520700486897366
4	1	218	4	0.533182418164579
4	1	219	1	0.806435387355619
4	1	219	2	0.780564665537389
4	1	219	3	0.817230082767121
4	1	219	4	0.807651018613172
4	1	220	1	0.574567669965839
4	1	220	2	0.62367741127187
4	1	220	3	0.56433772895842
4	1	220	4	0.623163986325101
4	1	221	1	0.63585668426402
4	1	221	2	0.693696009357513
4	1	221	3	0.681723665630738
4	1	221	4	0.662996506451123
4	1	222	1	0.539507583837408
4	1	222	2	0.54280236809414
4	1	222	3	0.560588426743927
4	1	222	4	0.55107246279024
4	10	223	1	0.302918135505657
4	10	223	2	0.303273096764777
4	10	223	3	0.299227687321733
4	10	223	4	0.321697444488142
4	10	224	1	0.208405787418995
4	10	224	2	0.179428975892218
4	10	224	4	0.214195462452234
4	10	225	1	0.288283886567866
4	10	225	2	0.300052196028972
4	10	225	3	0.339934636331143
4	10	225	4	0.324731590280713
4	10	226	1	0.159245923823502
4	10	226	2	0.234923041987608
4	10	226	3	0.26037832774263
4	10	226	4	0.278735290757256
4	10	227	1	0.196213090965282
4	10	227	2	0.291752710363614
4	10	227	3	0.276922676057098
4	10	228	1	0.429426694286139
4	10	228	2	0.442257066638491
4	10	228	3	0.459124268439856
4	10	228	4	0.44923734806268
4	11	229	1	0.352176314201392
4	11	229	2	0.215794159236265
4	11	229	3	0.232477140093885
4	11	229	4	0.232347167666305
4	11	230	1	0.150236988025505
4	11	230	2	0.155518405344046
4	11	230	3	0.156347879085902
4	11	230	4	0.111980205205664
4	11	231	1	0.238393850314686
4	11	231	2	0.225196394729614
4	11	231	3	0.247683865240287
4	11	231	4	0.244437148714719
4	11	232	1	0.242768795948831
4	11	232	2	0.249477861964856
4	11	232	3	0.272955908085848
4	11	232	4	0.27069214061172
4	11	233	1	0.424810574749426
4	11	233	2	0.302503298881569
4	11	233	3	0.382484036565161
4	11	233	4	0.33436860779825
4	11	234	1	0.505356378495521
4	11	234	2	0.466201284373301
4	11	234	3	0.483804036365582
4	11	234	4	0.485217115994824
4	12	235	1	1.14207543767107
4	12	235	2	0.471762602728835
4	12	235	3	0.441359674073271
4	12	235	4	0.427649731534677
4	12	236	1	0.403367723892012
4	12	236	2	0.375952130613711
4	12	236	3	0.387219318384987
4	12	236	4	0.409171819633333
4	12	237	1	0.39465906513989
4	12	237	2	0.397527411496743
4	12	237	3	0.413336670259753
4	12	237	4	0.450646559625805
4	12	238	1	0.304797660524873
4	12	238	2	0.391008216303048
4	12	238	3	0.343728164547516
4	12	238	4	0.334570339298121
4	12	239	1	0.632000127190836
4	12	239	2	0.508238562838395
4	12	239	3	0.753815235268846
4	12	239	4	0.624769259971962
4	12	240	1	0.240840796253121
4	12	240	2	0.255790418065157
4	12	240	3	0.243356585014541
4	12	240	4	0.244382649242509
4	2	241	1	2.21429654209571
4	2	241	2	0.796216674484879
4	2	241	3	0.983661448497127
4	2	241	4	1.02757464863893
4	2	242	1	0.622617625071456
4	2	242	2	0.602074073867182
4	2	242	3	0.604946989738148
4	2	242	4	0.607280149687549
4	2	243	1	1.34389026508348
4	2	243	2	1.17868087509358
4	2	243	3	1.20588488982737
4	2	244	1	1.23814591595737
4	2	244	2	1.40793461974937
4	2	244	3	1.40814491746062
4	2	244	4	1.30285406748918
4	2	245	1	0.839905989693915
4	2	245	2	0.83857141607649
4	2	245	3	0.81441943667058
4	2	245	4	0.819821630564231
4	2	246	1	0.99121874100792
4	2	246	2	0.958842638962622
4	2	246	3	0.940747577746772
4	2	246	4	0.923727528887548
4	3	247	1	0.732650015178192
4	3	247	2	0.448787230852172
4	3	247	3	0.470630350891155
4	3	247	4	0.539848185367022
4	3	248	1	0.323751196247736
4	3	248	2	0.287002801172856
4	3	248	3	0.283151788404205
4	3	248	4	0.299953786851514
4	3	249	1	0.272396517848085
4	3	249	2	0.259200517611545
4	3	249	3	0.259098960278218
4	3	249	4	0.266127394152075
4	3	250	1	0.9038042711239
4	3	250	2	0.679185834979912
4	3	250	3	0.691035793800986
4	3	250	4	0.573081360634335
4	3	251	1	0.319914699786863
4	3	251	2	0.268790949657827
4	3	251	3	0.225809897038218
4	3	251	4	0.256338717154727
4	3	252	1	0.245251451376107
4	3	252	2	0.261594148218926
4	3	252	3	0.26736921699295
4	3	252	4	0.271941232640456
4	4	253	1	0.204120772469017
4	4	253	2	0.329084607654526
4	4	253	3	0.324193099733093
4	4	253	4	0.29339049831538
4	4	254	1	0.310117599458566
4	4	254	2	0.314646403487238
4	4	254	3	0.311627772373684
4	4	254	4	0.319747965087096
4	4	255	1	0.380694826369915
4	4	255	2	0.383293853935426
4	4	255	3	0.388851949552319
4	4	255	4	0.39873839253299
4	4	256	1	0.585891027500294
4	4	256	2	0.568424274618331
4	4	256	3	0.535800645507859
4	4	256	4	0.478623147856008
4	4	257	1	0.723136793347066
4	4	257	2	0.786001500560004
4	4	257	3	0.795442409163394
4	4	257	4	0.715968533746323
4	4	258	1	0.473908144126434
4	4	258	2	0.435644871253787
4	4	258	3	0.438420621565793
4	4	258	4	0.410660002830068
4	5	259	1	1.71029402811671
4	5	259	2	1.63985912196166
4	5	259	3	1.37576240900496
4	5	259	4	1.44180798480019
4	5	260	1	3.05205790234142
4	5	260	2	3.05070550857455
4	5	260	3	4.63379336035072
4	5	260	4	4.19504567367396
4	5	261	1	0.864447572751221
4	5	261	2	0.88775947657253
4	5	261	3	0.839438001664464
4	5	261	4	0.859364687352052
4	5	262	1	2.36261130912456
4	5	262	2	2.33488019649544
4	5	262	3	2.38017626135296
4	5	262	4	2.2588187696105
4	5	263	1	1.38059508804124
4	5	263	2	1.34513074380199
4	5	263	3	1.41462601648311
4	5	263	4	1.35214709048864
4	5	264	1	1.62812836865896
4	5	264	2	1.48966927810313
4	5	264	3	1.59231153696661
4	5	264	4	1.52281343612318
4	6	265	1	2.28035856913115
4	6	265	2	0.868277533306905
4	6	265	3	0.893438679066136
4	6	265	4	0.851722124840077
4	6	266	1	0.639283198822422
4	6	266	2	0.632669831414302
4	6	266	3	0.572457941432178
4	6	266	4	0.555781299576283
4	6	267	1	1.65271571904128
4	6	267	2	1.81089837653456
4	6	267	3	1.6822564357274
4	6	267	4	1.69466431508771
4	6	268	1	0.929258938510599
4	6	268	2	0.843757890551387
4	6	268	3	0.79817711303216
4	6	268	4	0.871694370456257
4	6	269	1	1.95191314699613
4	6	269	2	2.44541973706358
4	6	269	3	2.12262560687063
4	6	270	1	0.940211028295688
4	6	270	2	0.986076070684353
4	6	270	3	0.967048333939147
4	6	270	4	0.990768709366546
4	7	271	1	0.36097432179371
4	7	271	2	0.557636613237092
4	7	271	3	0.546229348883869
4	7	271	4	0.563371641388278
4	7	272	1	0.693127786375426
4	7	272	2	0.692889357138829
4	7	272	3	0.684847423949392
4	7	272	4	0.706228192175481
4	7	273	1	0.574140126268242
4	7	273	2	0.606702146722051
4	7	273	3	0.607818427596142
4	7	273	4	0.60807205604398
4	7	274	1	0.536879783620246
4	7	274	2	0.541858238381725
4	7	274	3	0.529187746746317
4	7	274	4	0.498428650947908
4	7	275	1	0.373818796564649
4	7	275	2	0.401948059500995
4	7	275	3	0.393694495382547
4	7	275	4	0.407447397291149
4	7	276	1	0.415237860114638
4	7	276	2	0.400122731628185
4	7	276	3	0.385211438690247
4	8	277	1	0.93157035167241
4	8	277	2	0.973297868715322
4	8	277	3	1.02617850763035
4	8	277	4	1.0078477245162
4	8	278	1	1.48006904507702
4	8	278	2	1.48379114566246
4	8	278	3	1.48072999755784
4	8	278	4	1.49513581178199
4	8	279	1	2.19920491529957
4	8	279	2	1.63538940307852
4	8	279	3	1.87138396974659
4	8	279	4	1.44205238559128
4	8	280	1	0.962829285985553
4	8	280	2	1.00889880188738
4	8	280	3	1.00055381725177
4	8	280	4	1.06942044856458
4	8	281	1	1.51135792835482
4	8	281	2	1.50372208256556
4	8	281	3	1.45256316026551
4	8	281	4	1.47083710252013
4	8	282	1	1.72814832353469
4	8	282	2	1.77227517651416
4	8	282	3	1.85139403932845
4	8	282	4	1.84118633341023
4	9	283	1	0.149166398516365
4	9	283	2	0.271239650814245
4	9	283	3	0.297075249492749
4	9	283	4	0.344782057075283
4	9	284	1	0.650197200387745
4	9	284	2	0.673232741332977
4	9	284	3	0.693277588379019
4	9	284	4	0.97211017015679
4	9	285	1	0.546167549091596
4	9	285	2	0.540193916629131
4	9	285	3	0.643998726874913
4	9	285	4	0.542662619019602
4	9	286	1	0.617873562756567
4	9	286	2	0.627330837948937
4	9	286	3	0.697948291120178
4	9	286	4	0.778528370147722
4	9	287	1	0.28693040082534
4	9	287	2	0.393630790681551
4	9	287	3	0.417756392620253
4	9	287	4	0.434396345492787
4	9	288	1	1.40384956619656
4	9	288	2	1.41467227052101
4	9	288	3	1.45097902886274
4	9	288	4	1.48369602252775
5	1	289	1	1.47655903700182
5	1	289	2	1.48318864663161
5	1	289	3	1.44686051536959
5	1	289	4	1.50501232903337
5	1	290	1	0.614385132283569
5	1	290	2	0.579174456123155
5	1	290	3	0.618100943903815
5	1	290	4	0.589388263081467
5	1	291	1	0.866435483449632
5	1	291	2	0.780650642292351
5	1	291	3	0.905497446984555
5	1	291	4	0.916540660207032
5	1	292	1	0.725753008119819
5	1	292	2	0.770025422591146
5	1	292	3	0.830082821817121
5	1	292	4	0.815178441168052
5	1	293	1	0.483078801909516
5	1	293	2	0.574715175358042
5	1	293	3	0.55559098922372
5	1	293	4	0.551701944587719
5	1	294	1	0.609236134000199
5	1	294	2	0.600355498340394
5	1	294	3	0.640791292633064
5	1	294	4	0.637141231889901
5	10	295	1	0.435260422817317
5	10	295	2	0.388584049643841
5	10	295	3	0.233238366445492
5	10	295	4	0.339359779289188
5	10	296	1	0.26855258496684
5	10	296	2	0.284722042315829
5	10	296	3	0.275284029636648
5	10	296	4	0.284589511642466
5	10	298	1	0.93919177268218
5	10	298	2	0.997755476423212
5	10	298	3	0.99542426402249
5	10	298	4	0.959798670630724
5	10	299	1	0.406638046780477
5	10	299	2	0.383919009396075
5	10	299	3	0.386736746572505
5	10	299	4	0.404012205778939
5	10	300	1	0.388595425238438
5	10	300	2	0.356702165367845
5	10	300	3	0.445202643419869
5	10	300	4	0.424967003098183
5	11	301	1	0.192155022264273
5	11	301	2	0.324026832379668
5	11	301	3	0.322627570555486
5	11	301	4	0.343180409657543
5	11	302	1	0.0306703282112937
5	11	302	2	0.185673219130147
5	11	302	3	0.231104956786316
5	11	302	4	0.260865513711445
5	11	303	1	0.0832383494023009
5	11	303	2	0.181744371259654
5	11	303	3	0.225812661745521
5	11	303	4	0.293622382436296
5	11	304	1	0.0995492186637269
5	11	304	2	0.105595706970819
5	11	304	3	0.160240959395206
5	11	304	4	0.151978271924566
5	11	305	1	0.625537531783367
5	11	305	2	0.635590134369862
5	11	305	3	0.616732964246688
5	11	305	4	0.61008888080627
5	11	306	1	0.594578641760897
5	11	306	2	0.582154046521221
5	11	306	3	0.570819523159295
5	12	307	1	0.26965063596038
5	12	307	2	0.256932201299715
5	12	307	3	0.274046335847395
5	12	307	4	0.27342464096285
5	12	308	1	0.26295586988769
5	12	308	2	0.305978440965406
5	12	308	3	0.331611709655893
5	12	308	4	0.305302895460535
5	12	309	1	0.323100156085497
5	12	309	2	0.303404162579925
5	12	309	3	0.307232657192895
5	12	309	4	0.316101229882352
5	12	310	1	0.23207660266222
5	12	310	2	0.241865741595886
5	12	310	3	0.244686053772354
5	12	310	4	0.225153304203376
5	12	311	1	0.295013520277549
5	12	311	2	0.340113499649759
5	12	311	3	0.303331561719663
5	12	312	1	0.440442229183178
5	12	312	2	0.377298688503396
5	12	312	3	0.446102543737169
5	12	312	4	0.481075261057659
5	2	313	1	1.13921358027176
5	2	313	2	1.11277178703142
5	2	313	3	1.20251768664933
5	2	313	4	1.21340741692339
5	2	314	1	0.593992756023695
5	2	314	2	0.621491792449248
5	2	314	3	0.65398807891672
5	2	314	4	0.670763746477792
5	2	315	1	0.471732539466283
5	2	315	2	0.609743483597693
5	2	315	3	0.685344007256896
5	2	315	4	0.746645482854401
5	2	316	1	0.639523580675119
5	2	316	2	0.741012816916588
5	2	316	3	0.806009118307404
5	2	316	4	0.845608027103921
5	2	317	1	1.18474268526542
5	2	317	2	1.16158543665739
5	2	317	3	1.16555775437742
5	2	317	4	1.13890079505339
5	2	318	1	0.712363214359848
5	2	318	2	0.642647776884372
5	2	318	3	0.730958316036479
5	2	318	4	0.712225021519025
5	3	319	1	0.392062038657368
5	3	319	2	0.370606931973072
5	3	319	3	0.326620911012622
5	3	319	4	0.273218990277862
5	3	320	1	0.252110059178119
5	3	320	2	0.278738564926894
5	3	320	3	0.258169329213394
5	3	320	4	0.326088420985434
5	3	321	1	0.323005695057435
5	3	321	2	0.338364380826966
5	3	321	3	0.369680139321619
5	3	321	4	0.241726215670814
5	3	322	1	0.395489123864176
5	3	322	2	0.378063211223843
5	3	322	3	0.405520075364201
5	3	322	4	0.397967077185723
5	3	323	1	0.629564347961879
5	3	323	2	0.51509674250625
5	3	323	3	0.452661797736014
5	3	323	4	0.495308542346641
5	3	324	1	0.262085379690137
5	3	324	2	0.2684220782775
5	3	324	3	0.280174129641347
5	3	324	4	0.255418079722239
5	4	325	1	0.913457543302509
5	4	325	2	0.470923382881725
5	4	325	3	0.462110260552476
5	4	325	4	0.489674604947901
5	4	326	1	0.59372457346841
5	4	326	2	0.608809694541749
5	4	326	3	0.609395043479817
5	4	326	4	0.639633415882536
5	4	327	1	0.491383252455764
5	4	327	2	0.62351525017094
5	4	327	3	0.498762223047975
5	4	327	4	0.463324436790448
5	4	328	1	0.568137493634705
5	4	328	2	0.538797730446046
5	4	328	3	0.443102696301765
5	4	328	4	0.563017637316939
5	4	329	1	0.455824014532162
5	4	329	2	0.491976295177573
5	4	329	3	0.488819308540796
5	4	329	4	0.476207222345825
5	4	330	1	0.612804444221567
5	4	330	2	0.604180099136946
5	4	330	3	0.749455157076935
5	4	330	4	0.926226682647666
5	5	331	1	0.295604397258376
5	5	331	2	0.128213488175864
5	5	331	3	0.168981276209102
5	5	332	1	0.378938240198184
5	5	332	2	0.370757635188289
5	5	332	3	0.362431172476818
5	5	332	4	0.384799708922862
5	5	333	1	0.47979241907287
5	5	333	2	0.424762502769242
5	5	333	3	0.39175624728743
5	5	333	4	0.38753075305131
5	5	334	1	0.307162277550386
5	5	334	2	0.326335915630689
5	5	334	3	0.304171561829961
5	5	334	4	0.302035824282053
5	5	335	1	0.241537656633832
5	5	335	2	0.212855639114979
5	5	335	3	0.259568500660497
5	5	335	4	0.252837659697815
5	5	336	1	0.353440271758745
5	5	336	2	0.324662016073291
5	5	336	3	0.323136118468252
5	6	338	1	0.298738269072714
5	6	338	2	0.310957841045198
5	6	338	3	0.309338762010136
5	6	338	4	0.325153937319187
5	6	339	1	2.92209038328294
5	6	339	2	2.89078369251682
5	6	339	3	3.07460957361028
5	6	339	4	3.08154530705979
5	6	340	1	0.467763141640527
5	6	340	2	0.478020026972521
5	6	340	3	0.389021439141276
5	6	340	4	0.36223500848534
5	6	341	1	0.618294412454082
5	6	341	2	0.644675672825629
5	6	341	3	0.506672382328779
5	6	341	4	0.546956743913766
5	6	342	1	0.597168107853518
5	6	342	2	0.663555678422864
5	6	342	3	0.622166058245727
5	6	342	4	0.629392556380773
5	7	343	1	1.22163387834447
5	7	343	2	0.817333214073533
5	7	343	3	0.804150268072194
5	7	343	4	0.783388901535149
5	7	344	1	0.996508107987296
5	7	344	2	0.917793422457997
5	7	344	3	0.936788788016056
5	7	344	4	0.909909110660354
5	7	345	1	0.409452727503717
5	7	345	2	0.400809242119793
5	7	345	3	0.406346911807864
5	7	345	4	0.400795914499555
5	7	346	1	0.396539777685974
5	7	346	2	0.349546291818795
5	7	346	3	0.414857908722381
5	7	346	4	0.456095108828799
5	7	347	1	0.448246395279625
5	7	347	2	0.428447989601272
5	7	347	3	0.453069756171157
5	7	347	4	0.428494938268233
5	7	348	1	0.36723128939813
5	7	348	2	0.400060148900485
5	7	348	3	0.38683208470731
5	7	348	4	0.371215522879234
5	8	349	1	0.33761437740176
5	8	349	2	0.186358679250877
5	8	349	3	0.328714719569134
5	8	349	4	0.30447696805993
5	8	350	1	1.02704561370494
5	8	350	2	0.774700677346724
5	8	350	3	0.840229967596358
5	8	350	4	0.6954004142653
5	8	351	1	0.876764707120022
5	8	351	2	0.792952082459713
5	8	351	3	0.620755272406688
5	8	351	4	0.796951135798378
5	8	352	1	0.353155197427302
5	8	352	2	0.329443440616531
5	8	352	3	0.324782428743097
5	8	352	4	0.303434963087619
5	8	354	1	0.57921888264753
5	8	354	2	0.538760453057428
5	8	354	3	0.554704624390113
5	9	355	1	1.9754119185521
5	9	355	2	1.23549590040966
5	9	355	3	1.19705690893943
5	9	355	4	1.09302500864355
5	9	356	1	0.583994736541484
5	9	356	2	0.626962341278764
5	9	356	3	2.43802485038803
5	9	356	4	0.239367996148223
5	9	357	4	0.0312215093508154
5	9	358	1	0.0305250084615795
5	9	358	2	0.125042950099271
5	9	358	3	0.225399934058602
5	9	358	4	0.324817046296514
5	9	359	2	0.00904570135480035
5	9	359	3	0.023494139929212
5	9	359	4	0.0327148454465215
5	9	360	1	0.0803162985805713
5	9	360	2	0.0889647034838494
5	9	360	3	0.138717046030086
5	9	360	4	0.138926653521206
6	1	361	1	1.31055189498657
6	1	361	2	0.775948541697638
6	1	361	3	0.809603165761837
6	1	361	4	0.791351231586636
6	1	362	1	2.04878733918352
6	1	362	2	2.27278875852173
6	1	362	3	1.36713955364247
6	1	362	4	1.2691562394224
6	1	363	1	0.659096014965382
6	1	363	2	0.619667427292355
6	1	363	3	0.613279965175906
6	1	363	4	0.637774857750866
6	1	364	1	0.982740141130801
6	1	364	2	0.932653040674026
6	1	364	3	0.967843525380628
6	1	365	1	0.512093768134262
6	1	365	2	0.577983530002799
6	1	365	3	0.608441010312898
6	1	365	4	0.601603010911285
6	1	366	1	1.00503776810276
6	1	366	2	0.95712565274352
6	1	366	3	1.02650272775275
6	1	366	4	1.05841370685435
6	10	367	1	2.0514650866717
6	10	367	2	0.700289933822812
6	10	367	3	0.688787409280201
6	10	367	4	0.738902452765888
6	10	368	1	0.911173020644679
6	10	368	2	0.941206311307719
6	10	368	3	0.882481125591097
6	10	368	4	0.833857187831269
6	10	369	1	0.723871456382283
6	10	369	2	0.671624662046344
6	10	369	3	0.686339492176881
6	10	369	4	0.707000518207844
6	10	370	1	2.32717150571404
6	10	370	2	1.33509443806834
6	10	370	3	2.3822159453263
6	10	370	4	2.60849101701135
6	10	371	1	1.87457239248864
6	10	371	2	0.570466909731377
6	10	371	3	0.585065061988918
6	10	371	4	0.589078846988447
6	10	372	1	0.528422254647413
6	10	372	2	0.537862891205386
6	10	372	3	0.513854745674082
6	10	372	4	0.555279441636634
6	11	373	1	0.70245830805293
6	11	373	2	0.698528551029475
6	11	373	3	0.689427034294875
6	11	373	4	0.689693504331825
6	11	374	1	2.13944465634429
6	11	374	2	2.02648882139827
6	11	374	3	1.95774540757478
6	11	374	4	1.98148051498514
6	11	375	1	0.992424514548813
6	11	375	2	0.917318855780681
6	11	375	3	0.868349655750324
6	11	375	4	0.980962124980786
6	11	376	1	1.30336817989269
6	11	376	2	1.27250257236367
6	11	376	3	1.27592925392016
6	11	376	4	1.29236856490676
6	11	377	1	1.08204002231932
6	11	377	2	0.916230695733661
6	11	377	3	1.02534292419874
6	11	377	4	1.08536733073011
6	11	378	1	0.35007669803884
6	11	378	2	0.387192331847618
6	11	378	4	0.370616709800186
6	12	379	1	1.40641605492381
6	12	379	2	0.369740053016741
6	12	379	3	0.520065239598461
6	12	379	4	0.512070054832254
6	12	380	1	0.514160663520687
6	12	380	2	0.474450058794419
6	12	380	3	0.508130478034332
6	12	380	4	0.494290252718244
6	12	381	1	0.590162682720401
6	12	381	2	0.607344712144896
6	12	381	3	0.577932489946396
6	12	381	4	0.597255507004797
6	12	382	1	0.569904480540289
6	12	382	2	0.530716890318421
6	12	382	3	0.389129009864076
6	12	382	4	0.683339816865168
6	12	383	1	0.528442630832819
6	12	383	2	0.527067121198842
6	12	383	3	0.53751797228297
6	12	383	4	0.531400696190991
6	12	384	1	1.1483122648906
6	12	384	2	1.23609404561763
6	12	384	3	1.25226802258072
6	12	384	4	1.35528239745496
6	2	385	1	2.25095734284513
6	2	385	2	1.02423513382834
6	2	385	3	0.975886783965806
6	2	385	4	1.01872408598919
6	2	386	1	1.07843976406916
6	2	386	2	1.03792678973667
6	2	386	3	1.07493595526549
6	2	386	4	1.00628178050477
6	2	387	1	0.479108934329874
6	2	387	2	0.496119108341118
6	2	387	3	0.253337481358086
6	2	387	4	0.52718414736334
6	2	388	1	0.679198692470804
6	2	388	2	0.807476547672259
6	2	388	3	0.798323315837564
6	2	388	4	0.872539224597668
6	2	389	1	0.774008755365924
6	2	389	2	0.775924599030318
6	2	389	3	0.878558541054454
6	2	389	4	0.822419520983076
6	2	390	1	0.62984457924327
6	2	390	2	0.745957547808963
6	2	390	3	0.699241569296127
6	2	390	4	0.719548190436622
6	3	391	1	2.94406126965297
6	3	391	2	2.36737296189002
6	3	391	3	2.10092141112483
6	3	391	4	1.79836801649937
6	3	392	1	0.648331116973776
6	3	392	2	0.81286088809922
6	3	392	3	0.927735719382716
6	3	392	4	0.960696513973137
6	3	393	1	1.22620271159723
6	3	393	2	1.20749049667873
6	3	393	3	1.19325970487208
6	3	393	4	1.17107832219619
6	3	394	1	0.699232855303748
6	3	394	2	0.703190932924791
6	3	394	3	0.734498204893923
6	3	394	4	0.688832336253782
6	3	395	1	0.639534601850143
6	3	395	2	0.678458969545197
6	3	395	3	0.696611390983314
6	3	395	4	0.731406073555449
6	3	396	1	0.562121154212163
6	3	396	2	0.589053166339791
6	3	396	3	0.577699314741374
6	3	396	4	0.588519488329134
6	4	397	1	1.52050604991218
6	4	397	2	0.569311163163448
6	4	397	3	0.562199893293275
6	4	397	4	0.573747975837013
6	4	398	1	0.361743663937115
6	4	398	2	0.38324093627702
6	4	398	3	0.412284824911056
6	4	398	4	0.390634875413456
6	4	399	1	0.938900631326652
6	4	399	2	1.56828953000558
6	4	399	3	1.02794096219244
6	4	399	4	0.858347488674046
6	4	400	1	0.599671694772511
6	4	400	2	0.565558566121511
6	4	400	3	0.543518863839901
6	4	400	4	0.531503424366953
6	4	401	1	0.595701837555214
6	4	401	2	0.586234582364268
6	4	401	3	0.583741120391773
6	4	401	4	0.527842983728272
6	4	402	1	0.864089818065344
6	4	402	2	0.808844411846622
6	4	402	3	0.856974396968877
6	4	402	4	0.914499351810924
6	5	403	1	1.75022938028369
6	5	403	2	0.739829987597361
6	5	403	3	0.781720844535984
6	5	403	4	0.809818974584648
6	5	404	1	1.388258137164
6	5	404	2	0.984662115237142
6	5	404	3	0.887265370898525
6	5	404	4	1.10884757169262
6	5	405	1	0.623612513721638
6	5	405	2	0.627071727835964
6	5	405	3	0.415460842376182
6	5	405	4	0.58474908898224
6	5	406	1	0.473039904960414
6	5	406	2	0.886413116999669
6	5	406	3	0.667091154085775
6	5	406	4	0.533290170869149
6	5	407	1	0.499991458585916
6	5	407	2	0.518903304915541
6	5	407	3	0.560996585781308
6	5	407	4	0.519579293824259
6	5	408	1	0.589662796307761
6	5	408	2	1.30840507345175
6	5	408	3	1.19114992282698
6	5	408	4	1.46133963565386
6	6	409	1	1.46126477045255
6	6	409	2	0.618735011242391
6	6	409	3	0.838555113230653
6	6	409	4	0.827287103921394
6	6	410	1	0.875796190261059
6	6	410	2	0.84974850199204
6	6	410	3	0.887192132287839
6	6	410	4	0.864593711807788
6	6	411	1	0.186030891178466
6	6	411	2	0.0510427968143917
6	6	411	3	0.292015030889631
6	6	411	4	0.213403252496718
6	6	412	1	0.537889510461252
6	6	412	2	0.416696370536926
6	6	412	3	0.62343775519767
6	6	412	4	0.688511320623726
6	6	413	1	5.47832132693826
6	6	413	2	1.15871407100359
6	6	413	3	1.18477990349555
6	6	413	4	1.18401560794877
6	6	414	1	0.510883790291752
6	6	414	2	0.532002770685227
6	6	414	3	0.530895860230032
6	6	414	4	3.83066346991416
6	7	415	1	0.528879832844643
6	7	415	2	0.872966257342525
6	7	415	3	0.588074420216293
6	7	415	4	0.64520458005898
6	7	416	1	0.4075972466137
6	7	416	2	0.285855107889124
6	7	416	3	0.476781922222998
6	7	416	4	0.525372687097526
6	7	417	1	0.57313410580888
6	7	417	2	0.682050092986205
6	7	417	3	0.63770950221614
6	7	417	4	0.6585812402735
6	7	418	1	1.36756208585163
6	7	418	2	1.50298603682953
6	7	418	3	1.61801809208022
6	7	418	4	1.61484020799022
6	7	419	1	0.613132755354341
6	7	419	2	0.650731989110472
6	7	419	3	0.571488606687753
6	7	419	4	0.581346259218719
6	7	420	1	0.670141044339009
6	7	420	2	0.661715143417604
6	7	420	3	0.67113924153957
6	7	420	4	0.681129529648789
6	8	421	1	1.51753696296013
6	8	421	2	0.618467886147893
6	8	421	3	0.602371642029821
6	8	421	4	0.602199111388309
6	8	422	1	0.977945960264429
6	8	422	2	0.926369985131823
6	8	422	3	0.910784074642421
6	8	422	4	0.909583541540758
6	8	423	1	0.94929224428275
6	8	423	2	1.14975418285243
6	8	423	3	1.05840073304275
6	8	423	4	1.01452295033027
6	8	425	1	0.793106653059457
6	8	425	2	0.780015451466955
6	8	425	3	0.796603535746936
6	8	425	4	0.80903453966486
6	8	426	1	0.788464750865794
6	8	426	2	0.679225070067417
6	8	426	3	0.809020687957763
6	8	426	4	0.804049647058847
6	9	427	1	1.20711541781835
6	9	427	2	0.884991621773405
6	9	427	3	0.864835843251589
6	9	427	4	0.897819012770271
6	9	428	1	1.00124966134972
6	9	428	2	0.962890276026377
6	9	428	3	0.993606899096454
6	9	428	4	0.946103314038791
6	9	429	1	0.780774569582665
6	9	429	2	0.7222328002666
6	9	429	3	0.741106094857115
6	9	429	4	0.691730904484506
6	9	430	1	0.786240039549446
6	9	430	2	0.808730802553214
6	9	430	3	0.765208842253902
6	9	430	4	0.778234966478891
6	9	431	1	0.756502533865773
6	9	431	2	0.782183951003171
6	9	431	3	0.799519112084104
6	9	431	4	0.787042512461894
6	9	432	1	0.866626441773828
6	9	432	2	0.952490455019741
6	9	432	3	0.835053930699282
6	9	432	4	0.870204388587099
7	1	433	1	0.825776523631264
7	1	433	3	0.523253249588026
7	1	433	4	0.223403086277349
7	1	434	1	1.02600674132287
7	1	434	2	1.08854734357069
7	1	434	3	0.811936127046482
7	1	434	4	1.30964209087722
7	1	435	1	1.67924422633535
7	1	435	2	0.832945454459069
7	1	435	3	1.29717260440235
7	1	435	4	0.857299861290339
7	1	436	1	1.99285037155926
7	1	436	2	1.43913206517108
7	1	436	3	2.41630199399807
7	1	436	4	1.32234792324076
7	1	437	1	1.23727911348543
7	1	437	2	1.01189469515429
7	1	437	3	1.19438774922292
7	1	437	4	0.978700370176328
7	1	438	1	0.972709180499316
7	1	438	2	0.80553999976817
7	1	438	3	0.7786313797932
7	1	438	4	1.23340618113656
7	10	439	1	2.0850770529879
7	10	439	2	1.05042395967113
7	10	439	3	1.06546447177888
7	10	439	4	1.08056985761943
7	10	440	1	2.01436067856855
7	10	440	2	1.07886202730739
7	10	440	3	1.29141325665068
7	10	440	4	1.29249710503417
7	10	441	1	1.09325304865987
7	10	441	2	1.0590801085905
7	10	441	3	0.893538397089509
7	10	441	4	0.988570115940425
7	10	442	1	0.495154228353599
7	10	442	2	0.504607133757991
7	10	442	3	0.535853127319083
7	10	442	4	0.53167676119748
7	10	443	1	0.892919394353164
7	10	443	2	0.583617917336417
7	10	443	3	0.682326007108346
7	10	443	4	0.596210101713741
7	10	444	1	1.83887327265858
7	10	444	2	1.27497942269519
7	10	444	3	1.07555857938838
7	11	445	1	0.181720282902455
7	11	445	2	0.522621512820834
7	11	445	3	0.651743749030598
7	11	445	4	0.238450208786067
7	11	446	1	0.210114880221014
7	11	446	2	0.25849249551852
7	11	446	3	0.400965876771643
7	11	446	4	0.213478021942062
7	11	447	1	0.680623166904594
7	11	447	2	1.00751566254812
7	11	447	3	0.698327712448239
7	11	447	4	0.679709428502372
7	11	448	1	0.984622518095001
7	11	448	2	0.520453207447845
7	11	448	3	0.704319346383034
7	11	448	4	0.814062989219173
7	11	449	1	0.405345366987311
7	11	449	2	0.213589712212447
7	11	449	3	0.262189692245442
7	11	449	4	0.514473726065455
7	11	450	1	0.41439519472307
7	11	450	2	0.23985591409281
7	11	450	3	0.500429745184826
7	11	450	4	0.499009935780204
7	12	451	1	1.25559342537598
7	12	451	2	1.27012053293805
7	12	451	3	1.31948995344101
7	12	451	4	1.33383805456346
7	12	452	1	1.55155927535573
7	12	452	2	1.63264723173766
7	12	452	3	1.58992263640347
7	12	452	4	1.67898289991538
7	12	453	1	3.07647247294693
7	12	453	2	2.78172860266365
7	12	453	3	2.62849133554246
7	12	453	4	2.46098495013391
7	12	454	1	1.61476633893084
7	12	454	2	1.63140557854989
7	12	454	3	1.61752115074805
7	12	454	4	1.74658612258767
7	12	455	1	1.86423776764552
7	12	455	2	1.27520491000859
7	12	455	3	1.80389267816235
7	12	455	4	1.7649707082393
7	12	456	1	1.22125561023131
7	12	456	2	1.51528967334149
7	12	456	3	1.5132458965064
7	12	456	4	1.44115508103179
7	2	457	1	0.539651604265429
7	2	457	2	0.779206504588162
7	2	457	3	1.00750974525045
7	2	457	4	0.732552744391647
7	2	458	1	1.12260661839727
7	2	458	2	0.991031151416304
7	2	458	3	1.12529123649939
7	2	458	4	1.01062557711264
7	2	459	1	0.937239244448575
7	2	459	2	0.354225754341487
7	2	459	4	0.231020224997618
7	2	460	1	1.39712040009051
7	2	460	2	1.62457166569585
7	2	460	3	0.84939552348694
7	2	460	4	0.586899660961966
7	2	461	1	1.40650668692945
7	2	461	2	1.40995585810183
7	2	461	3	1.37396037011965
7	2	461	4	1.52523939771487
7	2	462	1	1.40827839719999
7	2	462	2	1.59335527105179
7	2	462	3	1.63318233537003
7	2	462	4	1.80057131952088
7	3	463	1	1.34879983087496
7	3	463	2	1.09841073687548
7	3	463	3	1.01044637039902
7	3	463	4	0.996756894544192
7	3	464	1	0.668918279409901
7	3	464	2	0.752309650669081
7	3	464	3	0.756078800255631
7	3	464	4	0.759913393924523
7	3	465	1	0.962658547750485
7	3	465	2	0.932103116135361
7	3	465	3	0.88397229683453
7	3	465	4	0.880114947218485
7	3	466	1	0.730966450441027
7	3	466	2	0.741622641412323
7	3	466	3	0.764397023971528
7	3	466	4	0.815322835397202
7	3	467	1	0.597096783540766
7	3	467	2	0.605934113928405
7	3	467	3	0.584621157366929
7	3	467	4	0.588387559726346
7	3	468	1	0.693283432941865
7	3	468	2	0.780697946281332
7	3	468	3	0.764868028481718
7	3	468	4	0.787585001387606
7	4	469	1	0.229994051172749
7	4	469	3	0.269937814764971
7	4	469	4	0.347560544990108
7	4	470	1	0.355398474458695
7	4	470	2	0.568707670320818
7	4	470	3	0.116774006809389
7	4	470	4	0.163755159292131
7	4	471	1	0.418373692127011
7	4	471	2	1.06222796395322
7	4	471	3	0.385810322312222
7	4	471	4	0.392436901462591
7	4	472	1	0.959340262979282
7	4	472	2	1.02301843560626
7	4	472	3	0.933105650208773
7	4	472	4	0.921540711467971
7	4	473	1	0.973635884608435
7	4	473	2	0.969591736216939
7	4	473	3	1.10626453414808
7	4	473	4	1.04662228462858
7	4	474	1	1.14728256278938
7	4	474	2	1.10438846946743
7	4	474	3	1.11302084074468
7	4	474	4	1.10077036315574
7	5	475	1	0.739621124983849
7	5	475	2	0.601124904135522
7	5	475	3	0.914611809150506
7	5	475	4	1.11345253794531
7	5	476	1	0.554881250576925
7	5	476	2	0.41522317195932
7	5	476	3	0.405235892837888
7	5	476	4	0.636429659004534
7	5	477	1	0.415349317245289
7	5	477	2	0.42244027093218
7	5	477	3	0.447633112745862
7	5	477	4	0.487743128539743
7	5	478	1	1.00115835043307
7	5	478	2	0.63055802482586
7	5	478	3	0.438164325631783
7	5	478	4	0.610715090342319
7	5	479	1	2.19951775699514
7	5	479	2	1.16282278240476
7	5	479	3	1.21781857985564
7	5	479	4	1.36955984550933
7	5	480	1	0.547976981418342
7	5	480	2	0.440436479119783
7	5	480	3	0.637022870497735
7	5	480	4	0.420367902045222
7	6	481	1	2.23588463579883
7	6	481	2	1.52780331901958
7	6	481	3	2.4744806151488
7	6	481	4	1.88889071829864
7	6	482	1	1.21180145432933
7	6	482	2	1.15471703812263
7	6	482	3	1.37317460564972
7	6	482	4	1.03471982118983
7	6	483	1	1.90573627936047
7	6	483	2	0.993041976679813
7	6	483	3	1.10102505178526
7	6	483	4	1.13127428697534
7	6	484	1	0.570909492008955
7	6	484	2	0.559593238325499
7	6	484	3	0.736208108443208
7	6	484	4	0.605147486973741
7	6	485	1	1.45028641402588
7	6	485	2	1.60052276737706
7	6	485	3	1.65582741745223
7	6	485	4	1.1777629827742
7	6	486	1	1.26824950835929
7	6	486	2	1.77130402662719
7	6	486	3	1.74060440976231
7	6	486	4	1.51746581829589
7	7	487	1	0.746224575643344
7	7	487	2	0.570723215721935
7	7	487	3	0.755522648219048
7	7	487	4	0.627323232291909
7	7	488	2	4.27280770625055
7	7	488	3	4.39667342051007
7	7	489	1	3.62702483323766
7	7	489	2	3.09798251202819
7	7	489	3	2.61689889469841
7	7	489	4	2.69488375615235
7	7	490	1	3.40730541962791
7	7	490	2	2.57674974613263
7	7	490	3	2.85247455122343
7	7	490	4	2.59255529403835
7	7	491	1	1.81576700362477
7	7	491	2	2.56869745073279
7	7	491	3	1.86144510084834
7	7	491	4	1.807817247836
7	7	492	1	0.861591478448503
7	7	492	2	1.28762944304723
7	7	492	3	0.915912930535121
7	7	492	4	0.903324311550737
7	8	493	1	1.06551919169253
7	8	493	2	0.749546008728344
7	8	493	3	1.18711668818863
7	8	493	4	1.0510224087138
7	8	494	1	0.97113363103888
7	8	494	2	1.14524858235259
7	8	494	3	1.02303704551444
7	8	494	4	0.893087489589512
7	8	495	1	0.742946416119394
7	8	495	2	1.38349643613091
7	8	495	3	1.03838570182732
7	8	495	4	0.925044348946086
7	8	496	1	1.18704979050844
7	8	496	2	1.11539938601007
7	8	496	3	0.981500445133901
7	8	496	4	1.07097713345304
7	8	497	1	1.27175665143154
7	8	497	2	1.35353545630056
7	8	497	3	1.40035832239436
7	8	497	4	1.45571542722945
7	8	498	1	1.5873605229523
7	8	498	2	1.65453382096449
7	8	498	3	1.36541240990762
7	8	498	4	1.73081089005005
7	9	499	1	2.62325137158063
7	9	499	2	2.76082415113793
7	9	499	3	2.85866752200917
7	9	499	4	2.92391985115211
7	9	500	1	2.62092636109802
7	9	500	2	2.79278381087694
7	9	500	3	2.55523756222861
7	9	500	4	2.68715336754621
7	9	501	1	1.40447105485123
7	9	501	2	1.46634732512457
7	9	501	3	1.49746857740974
7	9	501	4	1.44768959908358
7	9	502	1	2.07392487652348
7	9	502	2	2.42258066973449
7	9	502	3	2.20912527049165
7	9	502	4	1.99918364849838
7	9	503	1	1.90421005813619
7	9	503	2	2.12096841706439
7	9	503	3	1.92635417239697
7	9	503	4	2.01088857616329
7	9	504	1	1.9035330242069
7	9	504	2	2.38462028807905
7	9	504	3	2.02685380642694
8	1	505	1	2.3206587664272
8	1	505	2	2.32422132687431
8	1	505	3	2.26912146493976
8	1	505	4	2.30179816436863
8	1	506	1	1.93258968255112
8	1	506	2	2.10362381856758
8	1	506	3	1.80954115631778
8	1	506	4	2.10087037838155
8	1	507	1	1.65428927783552
8	1	507	2	1.69924202996179
8	1	507	3	1.72370547875308
8	1	507	4	1.7163777057316
8	1	508	1	1.34277327178888
8	1	508	2	1.3493936461122
8	1	508	3	1.34538211830419
8	1	508	4	1.38169400050689
8	1	509	1	1.17621356481778
8	1	509	2	1.26740633078343
8	1	509	3	1.258263398251
8	1	509	4	1.2200854662041
8	1	510	1	1.14839948587514
8	1	510	2	1.08861966408913
8	1	510	3	1.07403381432887
8	1	510	4	1.0744216210614
8	10	511	1	2.29776843581997
8	10	511	2	1.83035410990055
8	10	511	3	2.26606906111339
8	10	511	4	1.77727672773875
8	10	512	1	0.953890997483387
8	10	512	2	1.05532727328696
8	10	512	3	1.50134322127911
8	10	512	4	1.4637322661404
8	10	513	1	1.25132807537669
8	10	513	2	1.18763486670559
8	10	513	3	1.31737969033339
8	10	513	4	1.22320060525455
8	10	514	1	1.31346898113144
8	10	514	2	1.14042168383645
8	10	514	3	1.3618180986266
8	10	514	4	1.36252764779233
8	10	515	1	2.08981932095818
8	10	515	2	2.05790690903784
8	10	515	3	2.07549218724313
8	10	515	4	2.25014695553241
8	10	516	1	1.8928039662754
8	10	516	2	1.98771659959894
8	10	516	3	1.99903888325576
8	10	516	4	2.16119160011055
8	11	517	1	1.98665058804198
8	11	517	2	1.85604108990556
8	11	517	3	1.88762214392246
8	11	517	4	1.84853451897543
8	11	518	1	3.75917916692057
8	11	518	2	3.65455243037966
8	11	518	3	3.45964989730865
8	11	518	4	3.86329738557234
8	11	520	1	1.45105331373276
8	11	520	2	1.39436532804748
8	11	520	3	1.37620953095894
8	11	520	4	1.36891193546452
8	11	521	1	2.15714645838486
8	11	521	2	2.41329656019151
8	11	521	3	2.0819494711703
8	11	521	4	1.69967733718083
8	11	522	1	0.688467171194091
8	11	522	2	0.667767937219749
8	11	522	3	0.655120047149766
8	11	522	4	0.704647799552871
8	12	523	1	1.63761187093272
8	12	523	2	1.19458572738836
8	12	523	3	1.1908264339792
8	12	523	4	1.19928219853859
8	12	524	1	1.19519915991009
8	12	524	2	1.20638262712013
8	12	524	3	1.21044860008658
8	12	524	4	1.23276398226564
8	12	525	1	1.05999288875597
8	12	525	2	1.05799687668672
8	12	525	3	1.06611625914403
8	12	525	4	1.03450703206019
8	12	526	1	1.24848588061765
8	12	526	2	1.34617709914127
8	12	526	3	1.3256301215752
8	12	526	4	1.32624726760105
8	12	527	1	1.13716729123706
8	12	527	2	1.12288384723043
8	12	527	3	1.16376724200888
8	12	527	4	1.14626958113001
8	12	528	1	1.27716300566783
8	12	528	2	1.2272430912269
8	12	528	3	1.22258148915786
8	12	528	4	1.21986129788726
8	2	529	1	2.89308323702993
8	2	529	2	1.38200855366811
8	2	529	3	1.25361488044314
8	2	529	4	1.44498159835557
8	2	530	1	0.540770409995172
8	2	530	2	0.765704727928148
8	2	530	3	0.824776612367275
8	2	530	4	0.836621484051918
8	2	531	1	0.892746560331285
8	2	531	2	0.98164205684113
8	2	531	3	1.05211511927229
8	2	531	4	1.0535336109859
8	2	532	1	0.506695483844832
8	2	532	2	0.684450909588292
8	2	532	3	0.749826925708147
8	2	532	4	0.77811840807225
8	2	533	1	0.801134748947557
8	2	533	2	0.854315816411563
8	2	533	3	0.873132881724785
8	2	533	4	0.789909681823033
8	2	534	1	1.03123213579775
8	2	534	2	1.06780817742429
8	2	534	3	1.12930678049401
8	2	534	4	1.13555189394511
8	3	535	1	1.97151963080875
8	3	535	2	1.80971410427564
8	3	535	3	1.82634836813719
8	3	535	4	1.90355934334884
8	3	536	1	1.13285939613411
8	3	536	2	0.999846498411305
8	3	536	3	1.0100956328599
8	3	536	4	1.82267018535623
8	3	537	1	1.87407482163126
8	3	537	2	1.74822460722967
8	3	537	3	1.70194467997057
8	3	537	4	1.7225521360782
8	3	538	1	1.69486496449729
8	3	538	2	1.83335471947786
8	3	538	3	1.68388061358431
8	3	538	4	1.77674480143097
8	3	539	1	1.38707161190042
8	3	539	2	1.48583345405198
8	3	539	3	1.50712066318157
8	3	539	4	1.45602228247702
8	3	540	1	1.44801894856975
8	3	540	2	1.62232606579969
8	3	540	3	1.70063442997736
8	3	540	4	1.66943586298724
8	4	541	1	1.11799543016186
8	4	541	2	1.11962645370127
8	4	541	3	1.11323638950788
8	4	541	4	1.09708534085186
8	4	542	1	1.31052304197017
8	4	542	2	1.26818446798795
8	4	542	3	1.29326900399866
8	4	542	4	1.2885919220947
8	4	543	1	0.928101949861031
8	4	543	2	0.97877642756739
8	4	543	3	0.976136022218099
8	4	543	4	1.05344656868457
8	4	544	1	1.1617637990983
8	4	544	2	1.3712486654537
8	4	544	3	1.28370515445356
8	4	544	4	1.85783428924013
8	4	545	1	0.971503839715364
8	4	545	2	1.09008943540674
8	4	545	3	1.28600922218517
8	4	545	4	1.23524728804683
8	4	546	1	1.55281442692167
8	4	546	2	1.47945521425229
8	4	546	3	0.931872893479423
8	4	546	4	0.92311798075274
8	5	547	1	0.652016212771049
8	5	547	2	0.749827440132038
8	5	547	3	0.894477274288166
8	5	547	4	0.885935329346346
8	5	548	1	0.610513957660831
8	5	548	2	0.615900380842786
8	5	548	3	0.654678354702441
8	5	548	4	0.633787401673616
8	5	549	1	0.748443622413234
8	5	549	2	0.721456052624554
8	5	549	3	0.697210992472599
8	5	549	4	0.658043607554161
8	5	550	1	0.744017142322693
8	5	550	2	0.705391011538002
8	5	550	3	0.796448956813347
8	5	550	4	0.792891806900424
[truncated: 103 more rows]

## Sheet: rH
Sampling	Plot	Sampling point	Depth	rH
1	1	1	1	8.31644493527002
1	1	1	5	7.80169902602384
1	1	1	10	7.64169902602384
1	1	1	20	7.01383710281554
1	1	1	30	6.9003951097966
1	1	1	40	6.71318514470192
1	1	1	50	6.94072108885341
1	1	2	1	18.7724631755851
1	1	2	5	12.3185309911664
1	1	2	10	11.7458762863935
1	1	2	20	8.60783234732503
1	1	2	30	8.35330140637046
1	1	2	40	7.88352095988856
1	1	2	50	7.42244311302944
1	1	3	1	12.9011619235623
1	1	3	5	8.77188764761479
1	1	3	10	8.3373479044021
1	1	3	20	7.31463348217357
1	1	3	30	6.78668500501009
1	1	3	40	7.13986753710851
1	1	3	50	6.84668500501009
1	2	1	1	13.9348583435528
1	2	1	5	10.3946587107661
1	2	1	10	11.0026427458162
1	2	1	20	8.1256766536068
1	2	1	30	7.5700678657931
1	2	1	40	7.76934930122036
1	2	1	50	7.40719360750212
1	2	2	1	13.5084677345272
1	2	2	5	10.216732488482
1	2	2	10	8.15840080961089
1	2	2	20	6.76006913073979
1	2	2	30	7.19514101904278
1	2	2	40	7.3279310539481
1	2	2	50	7.12760507489129
1	2	3	1	10.9711025998355
1	2	3	5	11.8841519630891
1	2	3	10	12.0862817386873
1	2	3	20	13.155362151032
1	2	3	30	13.6570659715106
1	2	3	40	9.74087967696398
1	2	3	50	9.76045372184434
1	3	1	1	13.0933771482853
1	3	1	5	8.82713593476928
1	3	1	10	7.91370975796024
1	3	1	20	7.69282008743109
1	3	1	30	6.82595421400106
1	3	1	40	6.9641613531308
1	3	1	50	6.8641613531308
1	3	2	1	13.2872335907892
1	3	2	5	12.2236407679254
1	3	2	10	13.8086707199347
1	3	2	20	8.95473853551595
1	3	2	30	7.76388024217494
1	3	2	40	7.39697405398402
1	3	2	50	7.30352095988856
1	3	3	1	14.9028460943463
1	3	3	5	17.1494816030493
1	3	3	10	18.7902293941772
1	3	3	20	10.6289196221471
1	3	3	30	8.60714361821848
1	3	3	40	8.80723709210946
1	3	3	50	7.13910600115081
1	4	1	1	9.7282093400367
1	4	1	5	12.7675839919367
1	4	1	10	13.7326365643788
1	4	1	20	13.4829077325957
1	4	1	30	10.059858482556
1	4	1	40	7.65021266243913
1	4	1	50	7.5850770783307
1	4	2	1	11.8112572459228
1	4	2	5	10.4693438867749
1	4	2	10	11.0915821543787
1	4	2	20	8.22519226002329
1	4	2	30	7.66775543608301
1	4	2	40	7.09791789031097
1	4	2	50	6.97087817904367
1	4	3	1	9.48089203228941
1	4	3	5	8.47139595237088
1	4	3	10	7.88248526829756
1	4	3	20	7.05445267799206
1	4	3	30	6.78671278560917
1	4	3	40	6.74671278560917
1	4	3	50	6.70043638283931
1	5	1	1	15.45838604451
1	5	1	5	16.8928772048002
1	5	1	10	9.12698462921653
1	5	1	20	11.1396940080858
1	5	1	30	7.80480244342601
1	5	1	40	6.80674772029393
1	5	1	50	6.8397840900571
1	5	2	1	19.2319328308886
1	5	2	5	17.5247839341751
1	5	2	10	15.4562078597801
1	5	2	20	8.27251846185442
1	5	2	30	7.13476116963964
1	5	2	40	7.30823042465693
1	5	2	50	7.8951689346915
1	5	3	1	25.9824249352919
1	5	3	5	24.6226407628698
1	5	3	10	15.0365976055007
1	5	3	20	18.3078206247391
1	5	3	30	15.3504105556738
1	5	3	40	10.3207702720066
1	5	3	50	8.76199329494793
1	6	1	1	11.9232770955843
1	6	1	5	11.3739930446956
1	6	1	10	14.1642008431615
1	6	1	20	13.1133463617396
1	6	1	30	12.9787043362953
1	6	1	40	12.2563486904954
1	6	1	50	11.2858868167068
1	6	2	1	12.6097716507544
1	6	2	5	13.445495497171
1	6	2	10	16.1362528060457
1	6	2	20	14.2415453226444
1	6	2	30	9.0098485024441
1	6	2	40	8.27347269791387
1	6	2	50	7.74398087942152
1	6	3	1	20.7464639352479
1	6	3	5	11.9779191210287
1	6	3	10	10.837780588718
1	6	3	20	13.7753093999061
1	6	3	30	13.9672031719174
1	6	3	40	8.40443192918567
1	6	3	50	9.68835800551872
1	7	1	1	12.5605206892757
1	7	1	5	12.3926852274625
1	7	1	10	11.3353824470314
1	7	1	20	11.2226784649308
1	7	1	30	8.46428327160863
1	7	1	40	7.05454623103378
1	7	1	50	7.36778965704815
1	7	2	1	11.3117627902834
1	7	2	5	11.7350437686836
1	7	2	10	12.9179122473752
1	7	2	20	12.4383247470838
1	7	2	30	12.5485801819931
1	7	2	40	13.0397589864296
1	7	2	50	9.02366822402734
1	7	3	1	11.5607312207557
1	7	3	5	14.9757864410938
1	7	3	10	17.9110584294883
1	7	3	20	12.9720113862768
1	7	3	30	12.9861545354599
1	7	3	40	8.21738970205137
1	7	3	50	7.58125064143163
1	8	1	1	10.4462327444282
1	8	1	5	8.30325816278969
1	8	1	10	7.58803912511039
1	8	1	20	6.93282008743109
1	8	1	30	6.70774707487132
1	8	1	40	6.70774707487132
1	8	1	50	6.33640580917162
1	8	2	1	8.28325816278969
1	8	2	5	7.52117325168036
1	8	2	10	7.63102722656083
1	8	2	20	7.12535659371097
1	8	2	30	6.56774707487132
1	8	2	40	6.46267406231156
1	8	2	50	6.34953993574159
1	8	3	1	8.01370975796024
1	8	3	5	7.32983198598065
1	8	3	10	7.13789309999086
1	8	3	20	6.66207644202147
1	8	3	30	5.985662163762
1	8	3	40	6.77461294830135
1	8	3	50	6.43580818888153
1	9	1	1	23.0909603680679
1	9	1	5	21.4061868737934
1	9	1	10	18.982426539531
1	9	1	20	14.522825982427
1	9	1	30	7.26109196818877
1	9	1	40	6.9384519310485
1	9	1	50	6.5944918753381
1	9	2	1	19.8600120001446
1	9	2	5	20.8159023545846
1	9	2	10	21.3737597541292
1	9	2	20	14.0592148138169
1	9	2	30	13.487251362337
1	9	2	40	9.79895148079083
1	9	2	50	8.35716717828623
1	9	3	1	15.9405649665778
1	9	3	5	21.4581883384358
1	9	3	10	16.948561162724
1	9	3	20	16.701488336105
1	9	3	30	14.0105252911574
1	9	3	40	8.08459159355455
1	9	3	50	7.62223398468157
1	10	1	1	16.6303386131478
1	10	1	5	14.7785400537017
1	10	1	10	12.9262378965738
1	10	1	20	11.973935739446
1	10	1	30	8.51638178532873
1	10	1	40	7.44350408799316
1	10	1	50	7.81659761290662
1	10	2	1	17.7130842704881
1	10	2	5	12.0545408955732
1	10	2	10	14.5872082590257
1	10	2	20	11.977856809262
1	10	2	30	11.4076868328629
1	10	2	40	8.38267115518281
1	10	2	50	8.74750640467704
1	10	3	1	18.4484102513427
1	10	3	5	20.0462524756876
1	10	3	10	19.1954365472852
1	10	3	20	8.88158605203976
1	10	3	30	7.85725697566611
1	10	3	40	7.32076336110564
1	10	3	50	6.4888685448757
1	11	1	1	12.1837796956997
1	11	1	5	9.96191021788014
1	11	1	10	8.31349870524856
1	11	1	20	7.36602193152675
1	11	1	30	6.90564803596284
1	11	1	40	6.86564803596284
1	11	1	50	6.71882557947788
1	11	2	1	15.6839085401149
1	11	2	5	16.2172399262444
1	11	2	10	12.950828343279
1	11	2	20	11.1775904229331
1	11	2	30	13.9641363629626
1	11	2	40	18.7038209159428
1	11	2	50	7.63114963191022
1	11	3	1	22.8682852475358
1	11	3	5	17.6523368857507
1	11	3	10	16.8181989282784
1	11	3	20	8.01276771534017
1	11	3	30	7.99270736852975
1	11	3	40	7.85899183873039
1	11	3	50	7.61204355361507
1	12	1	1	14.8335311865881
1	12	1	5	12.7949125636395
1	12	1	10	13.0818761938763
1	12	1	20	12.4316759916915
1	12	1	30	7.87443874579426
1	12	1	40	7.34496593887298
1	12	1	50	7.25371135053075
1	12	2	1	25.4662570589107
1	12	2	5	23.1878658060646
1	12	2	10	14.5962678397846
1	12	2	20	8.13627502703393
1	12	2	30	7.42600810038317
1	12	2	40	7.18386549992778
1	12	2	50	6.79618724935856
1	12	3	1	14.4666615039691
1	12	3	5	11.9657416114477
1	12	3	10	10.3180968945645
1	12	3	20	7.74390182640491
1	12	3	30	6.6248058765616
1	12	3	40	6.86244267226246
1	12	3	50	6.4397146794277
2	1	1	1	14.7984511664166
2	1	1	5	16.4351378010894
2	1	1	10	12.275297450589
2	1	1	20	8.55437925322958
2	1	1	30	9.5779720760933
2	1	1	40	7.51625548941127
2	1	1	50	6.9417245484567
2	1	2	1	18.1267225617085
2	1	2	5	15.0077773505687
2	1	2	10	9.11542857225474
2	1	2	20	7.91086486545939
2	1	2	30	7.42923497017534
2	1	2	40	7.04104706791022
2	1	2	50	6.80695311677766
2	1	3	1	14.75071116208
2	1	3	5	15.5113631201936
2	1	3	10	12.1065118601863
2	1	3	20	11.998649936978
2	1	3	30	8.39840080961088
2	1	3	40	7.75742287244045
2	1	3	50	7.15546699809959
2	2	1	1	20.9263865952414
2	2	1	5	11.9378990588735
2	2	1	10	9.13809878032149
2	2	1	20	7.81728534175739
2	2	1	30	7.0184519310485
2	2	1	40	6.87068524890673
2	2	1	50	6.99779192176344
2	2	2	1	17.8574666402564
2	2	2	5	14.099885407882
2	2	2	10	13.1931706050707
2	2	2	20	10.228784319874
2	2	2	30	8.08831500298396
2	2	2	40	7.87367601354841
2	2	2	50	7.98775543608301
2	2	3	1	25.7462933690729
2	2	3	5	21.2051200768478
2	2	3	10	16.7585857740583
2	2	3	20	16.6772319818114
2	2	3	30	8.96430778466641
2	2	3	40	10.4839828762105
2	2	3	50	10.1141453304384
2	3	1	1	13.3917179148439
2	3	1	5	12.2931789008126
2	3	1	10	11.3020720947271
2	3	1	20	9.26545339143189
2	3	1	30	7.46553640309817
2	3	1	40	6.97021266243913
2	3	1	50	6.78186180495841
2	3	2	1	16.9183241612507
2	3	2	5	16.6046005640206
2	3	2	10	14.0572831159554
2	3	2	20	8.19884314683117
2	3	2	30	7.81767235514074
2	3	2	40	7.02817627522221
2	3	2	50	7.08043638283931
2	3	3	1	14.2307495879248
2	3	3	5	14.1586115111331
2	3	3	10	12.5320919299969
2	3	3	20	7.71086486545939
2	3	3	30	5.08825703300491
2	3	3	40	7.12890899111853
2	3	3	50	6.77448906092916
2	4	1	1	13.9874383013401
2	4	1	5	21.9438317800447
2	4	1	10	21.6894814251043
2	4	1	20	7.4719437970917
2	4	1	30	13.5001269156189
2	4	1	40	12.6932241546506
2	4	1	50	11.0060762188306
2	4	2	1	19.4693452168534
2	4	2	5	20.2894814251043
2	4	2	10	15.6345317538597
2	4	2	20	9.88610346048079
2	4	2	30	10.5660489771804
2	4	2	40	9.84574931902833
2	4	2	50	7.29843793330717
2	4	3	1	19.3697538416062
2	4	3	5	13.9215162397786
2	4	3	10	13.6808896818242
2	4	3	20	14.1406172653223
2	4	3	30	13.1468117433857
2	4	3	40	7.34517724437434
2	4	3	50	6.8583562083566
2	5	1	1	19.7378206210361
2	5	1	5	18.4656623489602
2	5	1	10	22.3563098279909
2	5	1	20	20.5596191841852
2	5	1	30	14.9507702683036
2	5	1	40	16.0637918506911
2	5	1	50	10.0610580421104
2	5	2	1	19.3095879286135
2	5	2	5	18.7994179522144
2	5	2	10	19.6990779994161
2	5	2	20	21.2137432725112
2	5	2	30	13.8210341019119
2	5	2	40	7.62666697446812
2	5	2	50	7.25499856583699
2	5	3	1	21.9555177402146
2	5	3	5	20.5112301719164
2	5	3	10	16.5099864500602
2	5	3	20	18.8161633023569
2	5	3	30	15.2735550976129
2	5	3	40	10.7183832678313
2	5	3	50	7.20258167671682
2	6	1	1	18.8265351900335
2	6	1	5	18.0461127623605
2	6	1	10	15.4975954601741
2	6	1	20	14.463336809081
2	6	1	30	13.6360867899135
2	6	1	40	9.08660393876038
2	6	1	50	8.15941426640336
2	6	2	1	15.8054583460621
2	6	2	5	13.3643306135015
2	6	2	10	12.2119382357313
2	6	2	20	13.0081344246164
2	6	2	30	8.72776745427879
2	6	2	40	7.47917888762346
2	6	2	50	7.54070041206942
2	6	3	1	19.1103164956701
2	6	3	5	15.0029558771906
2	6	3	10	15.9353482549609
2	6	3	20	8.56160796242745
2	6	3	30	7.70305609280588
2	6	3	40	7.16609914169779
2	6	3	50	6.95606244466402
2	7	1	1	14.3030230202616
2	7	1	5	11.3185658039846
2	7	1	10	9.01764205640742
2	7	1	20	12.2244549184842
2	7	1	30	12.1963486904954
2	7	1	40	7.87332337244106
2	7	1	50	8.15371598007437
2	7	2	1	13.7236385431331
2	7	2	5	20.8950524922198
2	7	2	10	17.760130026212
2	7	2	20	8.56684532600207
2	7	2	30	12.3690178111774
2	7	2	40	11.5684746898835
2	7	2	50	8.5861815110874
2	7	3	1	17.4338455560113
2	7	3	5	16.0390437836243
2	7	3	10	13.8036988899435
2	7	3	20	14.6041816644269
2	7	3	30	9.28708671324377
2	7	3	40	12.5355436686197
2	7	3	50	11.9218281388203
2	8	1	1	11.0836510848828
2	8	1	5	11.3608431010956
2	8	1	10	14.6260009010774
2	8	1	20	8.53967769750686
2	8	1	30	7.0652936650813
2	8	1	40	7.32689822724543
2	8	1	50	6.71450088850784
2	8	2	1	12.9640405997787
2	8	2	5	12.9837708778218
2	8	2	10	7.25995419523498
2	8	2	20	6.68859882291881
2	8	2	30	6.56292113676073
2	8	2	40	6.35670400668888
2	8	2	50	6.42967771074636
2	8	3	1	15.3817185488821
2	8	3	5	26.292878889825
2	8	3	10	12.5145399219203
2	8	3	20	8.15898382562867
2	8	3	30	7.5939477143589
2	8	3	40	7.10352402605645
2	8	3	50	6.82477101678397
2	9	1	1	17.2785445209426
2	9	1	5	20.4094155421418
2	9	1	10	19.1676664639105
2	9	1	20	18.3183738346192
2	9	1	30	13.0818930985805
2	9	1	40	15.1438198989682
2	9	1	50	9.3787433505976
2	9	2	1	NA
2	9	2	5	19.0114262743506
2	9	2	10	17.8399966805615
2	9	2	20	10.0257007426708
2	9	2	30	10.8467832878836
2	9	2	40	7.77200178991755
2	9	2	50	7.29111346873489
2	9	3	1	18.6525817233761
2	9	3	5	15.8240202409374
2	9	3	10	14.868784355951
2	9	3	20	13.846449406195
2	9	3	30	14.2606475357342
2	9	3	40	8.59218026879707
2	9	3	50	8.11088307448817
2	10	1	1	18.1257942629933
2	10	1	5	17.8765102121046
2	10	1	10	13.6665564889614
2	10	1	20	11.9448475261175
2	10	1	30	8.38300003096307
2	10	1	40	8.03136033427454
2	10	1	50	7.3175035240968
2	10	2	1	19.0604921070745
2	10	2	5	15.9523368857507
2	10	2	10	16.1508885623005
2	10	2	20	8.17252632809847
2	10	2	30	6.62509526849976
2	10	2	40	6.44503492168933
2	10	2	50	6.56509526849976
2	10	3	1	12.0316301369534
2	10	3	5	13.4397182457921
2	10	3	10	12.7818365095303
2	10	3	20	7.82403711027717
2	10	3	30	7.15969044675235
2	10	3	40	7.13969044675235
2	10	3	50	6.86059827406872
2	11	1	1	21.7991387027793
2	11	1	5	19.1652942276034
2	11	1	10	17.9346572342704
2	11	1	20	15.5118976222924
2	11	1	30	13.9067088450568
2	11	1	40	7.96456232630387
2	11	1	50	7.69590662836356
2	11	2	1	17.2789302567398
2	11	2	5	19.11885043199
2	11	2	10	18.9014452327444
2	11	2	20	15.5695889172941
2	11	2	30	11.0535010391572
2	11	2	40	7.81258284179771
2	11	2	50	7.16352095988856
2	11	3	1	13.5706649894963
2	11	3	5	14.2436606617266
2	11	3	10	13.5895253832737
2	11	3	20	8.88931220496657
2	11	3	30	7.20665312378039
2	11	3	40	7.03952217309709
2	11	3	50	6.91277109115468
2	12	1	1	12.6975436900413
2	12	1	5	9.67772477999707
2	12	1	10	9.05109705740692
2	12	1	20	7.11121388963647
2	12	1	30	6.66456864221188
2	12	1	40	6.59124309769385
2	12	1	50	6.51124309769385
2	12	2	1	16.1408351985239
2	12	2	5	14.4937417460042
2	12	2	10	13.1000724323185
2	12	2	20	8.85881931640983
2	12	2	30	8.47191655544151
2	12	2	40	8.00520448602453
2	12	2	50	7.50509551942378
2	12	3	1	16.8143410623084
2	12	3	5	16.9079286510435
2	12	3	10	14.493714504354
2	12	3	20	13.1266482934846
2	12	3	30	9.85911897456191
2	12	3	40	8.80547690252643
2	12	3	50	7.73178034719057
3	1	1	1	8.45270736852974
3	1	1	5	8.53240563447762
3	1	1	10	8.11893149191996
3	1	1	20	7.64521596212061
3	1	1	30	6.89180216637337
3	1	1	40	7.37850906424699
3	1	1	50	6.60515561531018
3	1	2	1	15.330526481438
3	1	2	5	15.3441213176165
3	1	2	10	11.648535036694
3	1	2	20	8.49276771534017
3	1	2	30	7.35887114510954
3	1	2	40	7.18533665574146
3	1	2	50	6.88521596212061
3	1	3	1	16.3888527865431
3	1	3	5	16.6224877223463
3	1	3	10	14.4377374834464
3	1	3	20	7.72758981241961
3	1	3	30	6.75964133525613
3	1	3	40	7.32009373896089
3	1	3	50	6.83259766550217
3	2	1	1	14.4390671111234
3	2	1	5	10.7639093937969
3	2	1	10	12.4224484078282
3	2	1	20	8.05572455964876
3	2	1	30	7.19159063674154
3	2	1	40	7.06415842879576
3	2	1	50	7.2106719872066
3	2	2	1	18.3765675218044
3	2	2	5	16.7002938813709
3	2	2	10	12.7088785714526
3	2	2	20	7.89538775064
3	2	2	30	7.25486887291644
3	2	2	40	7.28118962110073
3	2	2	50	6.53963298793005
3	2	3	1	13.1091385047982
3	2	3	5	13.5227333409767
3	2	3	10	13.5827333409767
3	2	3	20	12.6221902196829
3	2	3	30	8.19941426640336
3	2	3	40	8.35246598128805
3	2	3	50	7.54539700255188
3	3	1	1	20.3516770304943
3	3	1	5	18.1210462144714
3	3	1	10	15.8498197043269
3	3	1	20	8.79021379206596
3	3	1	30	8.5438230786968
3	3	1	40	7.56359091292587
3	3	1	50	6.95388875998665
3	3	2	1	17.1792355909702
3	3	2	5	15.2421236754858
3	3	2	10	9.41502980579532
3	3	2	20	7.72015615791476
3	3	2	30	7.33311644664747
3	3	2	40	7.18495760157827
3	3	2	50	6.88439803467732
3	3	3	1	16.2049305470251
3	3	3	5	15.4259425916943
3	3	3	10	10.2477257132953
3	3	3	20	9.98271366366924
3	3	3	30	9.44083414505945
3	3	3	40	8.76936426416778
3	3	3	50	10.6354365569674
3	4	1	1	17.2297780222873
3	4	1	5	18.8981961124629
3	4	1	10	13.7341718253643
3	4	1	20	8.29681655020999
3	4	1	30	7.72067718681812
3	4	1	40	7.17857266427421
3	4	1	50	7.10453782342624
3	4	2	1	14.5097332249095
3	4	2	5	13.2514015460384
3	4	2	10	11.085207943959
3	4	2	20	8.10100864206537
3	4	2	30	7.47709689338364
3	4	2	40	7.63216878168663
3	4	2	50	7.55151682357301
3	4	3	1	14.8811664134578
3	4	3	5	10.087935031507
3	4	3	10	8.63694438381068
3	4	3	20	7.38802924700858
3	4	3	30	7.24118962110073
3	4	3	40	6.65989242679183
3	4	3	50	6.53963298793005
3	5	1	1	13.561896349187
3	5	1	5	14.9673043133882
3	5	1	10	12.8218828241236
3	5	1	20	16.361896349187
3	5	1	30	9.16023744225533
3	5	1	40	7.75914502936432
3	5	1	50	7.43914502936432
3	5	2	1	20.0276283122811
3	5	2	5	20.3538530180229
3	5	2	10	19.0937412596425
3	5	2	20	18.4001124402597
3	5	2	30	13.4365742165622
3	5	2	40	9.98401304669814
3	5	2	50	NA
3	5	3	1	13.257546970504
3	5	3	5	16.1533501086614
3	5	3	10	15.7626064632518
3	5	3	20	14.7229120333028
3	5	3	30	11.6094993763057
3	5	3	40	6.97430737825033
3	5	3	50	6.5841613531308
3	6	1	1	24.8995118544215
3	6	1	5	13.2611107012734
3	6	1	10	18.0796403287047
3	6	1	20	14.0306419894644
3	6	1	30	11.4291620909867
3	6	1	40	14.1814461758448
3	6	1	50	11.2705039892723
3	6	2	1	17.7689093504503
3	6	2	5	18.8821972810333
3	6	2	10	9.71289725484834
3	6	2	20	10.6060762188306
3	6	2	30	10.9461851854314
3	6	2	40	9.47909173291172
3	6	2	50	10.7659672522298
3	6	3	1	18.8487899618826
3	6	3	5	19.7617462921287
3	6	3	10	12.3611619235623
3	6	3	20	11.7316300334322
3	6	3	30	7.55508588587833
3	6	3	40	7.34145095007516
3	6	3	50	7.71463348217357
3	7	1	1	14.6115921090307
3	7	1	5	15.2739336924116
3	7	1	10	12.0451527547334
3	7	1	20	17.0586168591733
3	7	1	30	14.6856084041835
3	7	1	40	11.9371201644279
3	7	1	50	11.9571201644279
3	7	2	1	15.2595155647856
3	7	2	5	15.5808127590945
3	7	2	10	18.6867798529154
3	7	2	20	14.240906974596
3	7	2	30	12.3099163268997
3	7	2	40	11.253902125328
3	7	2	50	8.53979821129026
3	7	3	1	12.6813484331885
3	7	3	5	13.3205206965498
3	7	3	10	11.9423141259337
3	7	3	20	11.8353255616853
3	7	3	30	10.9628659503596
3	7	3	40	8.59316546116296
3	7	3	50	7.24838419461789
3	8	1	1	10.897183879342
3	8	1	5	7.45772261671033
3	8	1	10	7.21066059976635
3	8	1	20	7.35475748963048
3	8	1	30	6.76122648115849
3	8	1	40	7.12122648115849
3	8	1	50	6.30591639643859
3	8	2	1	13.9443965654071
3	8	2	5	14.6821222850703
3	8	2	10	7.7749619265812
3	8	2	20	7.30872011442823
3	8	2	30	6.79812341788747
3	8	2	40	6.75673634852015
3	8	2	50	6.60247830227526
3	8	3	1	17.5162558053189
3	8	3	5	18.170930469758
3	8	3	10	11.2749078905557
3	8	3	20	11.424110431299
3	8	3	30	6.63758396910998
3	8	3	40	6.79066371503565
3	8	3	50	6.47370676392757
3	9	1	1	15.9725054953915
3	9	1	5	15.7976327454668
3	9	1	10	15.426433603317
3	9	1	20	15.1537650180572
3	9	1	30	8.3479188472364
3	9	1	40	7.22970317101275
3	9	1	50	6.75198320680465
3	9	2	1	19.035354226272
3	9	2	5	18.1272593517586
3	9	2	10	15.9719144580777
3	9	2	20	15.1108282154901
3	9	2	30	11.4016470983891
3	9	2	40	12.7488367707461
3	9	2	50	9.40031946855973
3	9	3	1	21.1452000121018
3	9	3	5	16.0346572342704
3	9	3	10	18.4243506876578
3	9	3	20	14.4318976222924
3	9	3	30	15.1187372482002
3	9	3	40	9.08161428332272
3	9	3	50	10.3857653051112
3	10	1	1	15.3913634500281
3	10	1	5	15.926450552148
3	10	1	10	14.4985585926084
3	10	1	20	10.5801440203492
3	10	1	30	8.15892107275389
3	10	1	40	7.40716847660612
3	10	1	50	7.23857266427421
3	10	2	1	16.4302284899717
3	10	2	5	14.2404132991391
3	10	2	10	15.0651245907388
3	10	2	20	10.117780588718
3	10	2	30	8.3364642335075
3	10	2	40	7.49985916989663
3	10	2	50	7.39175294190784
3	10	3	1	17.2227339613371
3	10	3	5	19.0401261288826
3	10	3	10	18.4962143802009
3	10	3	20	14.1602414064172
3	10	3	30	11.2642300067886
3	10	3	40	12.6609317903757
3	10	3	50	9.64821860716005
3	11	1	1	19.9738425978652
3	11	1	5	9.70295780069966
3	11	1	10	12.3062248409585
3	11	1	20	13.2994026009461
3	11	1	30	11.434159081587
3	11	1	40	8.69451620267149
3	11	1	50	7.43422804317677
3	11	2	1	20.8254857064332
3	11	2	5	12.8428107857663
3	11	2	10	14.3779780902568
3	11	2	20	14.5507955785526
3	11	2	30	13.4572138272091
3	11	2	40	9.40806363083413
3	11	2	50	8.01448187949064
3	11	3	1	18.1318420339038
3	11	3	5	13.1939038927075
3	11	3	10	16.9997276611211
3	11	3	20	15.4072631613717
3	11	3	30	13.4147208556298
3	11	3	40	8.53670490844097
3	11	3	50	7.21053101306074
3	12	1	1	14.2779610769683
3	12	1	5	14.5329126578968
3	12	1	10	11.0571550364584
3	12	1	20	9.1982359237137
3	12	1	30	7.96139741501997
3	12	1	40	7.89149425316288
3	12	1	50	7.457236206918
3	12	2	1	16.7201677530986
3	12	2	5	16.7070739412895
3	12	2	10	17.0270739412895
3	12	2	20	8.55509781780232
3	12	2	30	7.30244311302944
3	12	2	40	6.68064670159758
3	12	2	50	6.73445907797941
3	12	3	1	17.227711270039
3	12	3	5	18.5215740247294
3	12	3	10	17.0458739709692
3	12	3	20	16.0324705410463
3	12	3	30	9.22077713209092
3	12	3	40	7.80599572786563
3	12	3	50	7.20323977926082
4	1	1	1	11.0573295160453
4	1	1	5	12.1724777778073
4	1	1	10	7.78028191057886
4	1	1	20	6.59239122241379
4	1	1	30	6.39239122241379
4	1	1	40	6.50564014047138
4	1	1	50	6.67239122241379
4	1	2	1	16.7105842688678
4	1	2	5	15.8085353834096
4	1	2	10	14.1032668208026
4	1	2	20	9.0083392267497
4	1	2	30	6.96846897314481
4	1	2	40	6.7678835772996
4	1	2	50	6.76131447660713
4	1	3	1	14.1332890321028
4	1	3	5	12.5835955787154
4	1	3	10	12.0022983844065
4	1	3	20	7.43010475790283
4	1	3	30	6.85512831177822
4	1	3	40	6.56093018223895
4	1	3	50	6.65434999519288
4	2	1	1	15.3108373193921
4	2	1	5	14.5222415070602
4	2	1	10	15.2118895806641
4	2	1	20	8.99769108932565
4	2	1	30	7.11418589703011
4	2	1	40	7.27418589703011
4	2	1	50	6.77155524385023
4	2	2	1	21.7850298268369
4	2	2	5	20.4902464289673
4	2	2	10	16.330751837445
4	2	2	20	12.1303727705659
4	2	2	30	9.1465460522702
4	2	2	40	14.8956435311195
4	2	2	50	9.13838720720101
4	2	3	1	15.6741994888616
4	2	3	5	16.010517179
4	2	3	10	14.2474846860503
4	2	3	20	11.6599756578929
4	2	3	30	13.9387662740801
4	2	3	40	13.7641272846446
4	2	3	50	11.1154991226854
4	3	1	1	10.8471059963846
4	3	1	5	8.82393917045131
4	3	1	10	8.88235575748467
4	3	1	20	7.50713740871485
4	3	1	30	7.1132762710593
4	3	1	40	7.31964133525613
4	3	1	50	7.10578019760058
4	3	2	1	14.1570588778892
4	3	2	5	12.9466221803496
4	3	2	10	13.6625191346766
4	3	2	20	NA
4	3	2	30	10.1471059963846
4	3	2	40	7.7153120877307
4	3	2	50	7.54826841797674
4	3	3	1	12.8779579339467
4	3	3	5	12.3098117012577
4	3	3	10	15.7235545532485
4	3	3	20	12.7835953372935
4	3	3	30	9.6442150819559
4	3	3	40	11.467881832533
4	3	3	50	8.60927352468526
4	4	1	1	25.9749434268549
4	4	1	5	10.6187357821116
4	4	1	10	8.77912313468318
4	4	1	20	8.47496192658119
4	4	1	30	7.29584913755067
4	4	1	40	7.0873330450609
4	4	1	50	6.71238146413235
4	4	2	1	12.9987124974376
4	4	2	5	9.9111455367438
4	4	2	10	10.0478454903185
4	4	2	20	6.10225855747988
4	4	2	30	7.30373200532904
4	4	2	40	7.69413872461108
4	4	2	50	7.02753863176042
4	4	3	1	14.3401859452867
4	4	3	5	12.0365790403034
4	4	3	10	12.1914523953018
4	4	3	20	14.0091192167196
4	4	3	30	10.2969321910304
4	4	3	40	9.42586546246326
4	4	3	50	9.41941879889162
4	5	1	1	13.9315329490192
4	5	1	5	15.2709546413203
4	5	1	10	12.9515329490192
4	5	1	20	15.6571715048486
4	5	1	30	9.36917149493481
4	5	1	40	6.40974980263372
4	5	1	50	7.11350883985329
4	5	2	1	19.8978160879334
4	5	2	5	14.5105557305453
4	5	2	10	14.1101974227474
4	5	2	20	17.5935834961634
4	5	2	30	10.5748092559662
4	5	2	40	7.60572595911203
4	5	2	50	7.76354471184796
4	5	3	1	13.3592624454007
4	5	3	5	13.5164540700645
4	5	3	10	12.9834714904885
4	5	3	20	11.6750534003129
4	5	3	30	8.66260398720573
4	5	3	40	7.62874686851405
4	5	3	50	7.38172944809007
4	6	1	1	13.4492314684607
4	6	1	5	14.4165022926743
4	6	1	10	14.1214724336911
4	6	1	20	12.9655960563539
4	6	1	30	11.0668113493313
4	6	1	40	9.07723984192107
4	6	1	50	8.8822099829379
4	6	2	1	14.4475736955231
4	6	2	5	14.8188786221352
4	6	2	10	12.27877376094
4	6	2	20	16.0525703675038
4	6	2	30	15.0826818847376
4	6	2	40	14.6132261588291
4	6	2	50	14.2550753595328
4	6	3	1	18.8052168149051
4	6	3	5	19.3209737563096
4	6	3	10	16.031163377034
4	6	3	20	11.0432953731572
4	6	3	30	15.1980758934496
4	6	3	40	11.0182057962077
4	6	3	50	9.16802664230875
4	7	1	1	13.5674897973567
4	7	1	5	12.3714399718833
4	7	1	10	14.4051695181142
4	7	1	20	14.9677773505687
4	7	1	30	14.3179595530195
4	7	1	40	10.1839424535767
4	7	1	50	8.93937874678132
4	7	2	1	26.7562791260805
4	7	2	5	23.3114293021702
4	7	2	10	17.1340160339942
4	7	2	20	15.6031615525722
4	7	2	30	14.2503440329838
4	7	2	40	10.5015681327405
4	7	2	50	12.5763486904954
4	7	3	1	15.4469437262358
4	7	3	5	14.9551375059641
4	7	3	10	15.0416064974921
4	7	3	20	14.9086685144361
4	7	3	30	13.2244630484766
4	7	3	40	9.76430018433366
4	7	3	50	11.2655405232133
4	8	1	1	7.75508588587833
4	8	1	5	7.67553828958308
4	8	1	10	7.29463348217357
4	8	1	20	6.90668500501009
4	8	1	30	6.57259766550217
4	8	1	40	7.19259766550217
4	8	1	50	6.59918893155138
4	8	2	1	11.4880748194054
4	8	2	5	12.6509696224926
4	8	2	10	9.75838469173663
4	8	2	20	7.50792261657793
4	8	2	30	8.32054833137884
4	8	2	40	7.08035534450637
4	8	2	50	6.69317404617976
4	8	3	1	7.65671830883019
4	8	3	5	6.9686120808414
4	8	3	10	6.86743425794149
4	8	3	20	6.85436266303036
4	8	3	30	6.62050585285262
4	8	3	40	6.49318484013044
4	8	3	50	6.13854281468609
4	9	1	1	16.8542096152797
4	9	1	5	18.6116600018925
4	9	1	10	15.3643265007384
4	9	1	20	14.695601307432
4	9	1	30	9.94595196380819
4	9	1	40	8.48927352468526
4	9	1	50	7.6809343051238
4	9	2	1	16.3027146300898
4	9	2	5	13.0581612097232
4	9	2	10	10.5046971052833
4	9	2	20	NA
4	9	2	30	11.6544858831244
4	9	2	40	7.72934706691263
4	9	2	50	7.35445267799206
4	9	3	1	18.2259327953039
4	9	3	5	19.4468565428812
4	9	3	10	20.2094662640037
4	9	3	20	23.2664639352479
4	9	3	30	15.7974109703833
4	9	3	40	8.90221481569646
4	9	3	50	8.45907395463002
4	10	1	1	12.2242076438131
4	10	1	5	14.5650751177537
4	10	1	10	14.2838221053471
4	10	1	20	8.84415944530873
4	10	1	30	8.42165342049568
4	10	1	40	7.66955703340075
4	10	1	50	7.31413534605655
4	10	2	1	11.9270153691602
4	10	2	5	10.299181432547
4	10	2	10	10.869018978319
4	10	2	20	13.4035677177436
4	10	2	30	8.21447023889437
4	10	2	40	7.72407312622139
4	10	2	50	7.6899937036868
4	10	3	1	13.6672500276053
4	10	3	5	15.9688384782972
4	10	3	10	13.1055713269024
4	10	3	20	8.69614893959722
4	10	3	30	7.75647384805315
4	10	3	40	6.71679875650908
4	10	3	50	7.27847745721192
4	11	1	1	25.3566765236269
4	11	1	5	14.0529337688965
4	11	1	10	16.4792758887109
4	11	1	20	16.0833815159511
4	11	1	30	14.7321209066331
4	11	1	40	9.40955837207402
4	11	1	50	8.56707846936071
4	11	2	1	12.3171724495248
4	11	2	5	14.8648310773303
4	11	2	10	14.191072454816
4	11	2	20	12.2708603806505
4	11	2	30	11.9213569316448
4	11	2	40	6.97760002040522
4	11	2	50	7.69455002305085
4	11	3	1	10.9967894729516
4	11	3	5	8.39657604979527
4	11	3	10	13.9435621379443
4	11	3	20	11.4308356433103
4	11	3	30	10.0450603795513
4	11	3	40	7.25522151679672
4	11	3	50	8.66926768715538
4	12	1	1	23.0767265733336
4	12	1	5	14.6415641085849
4	12	1	10	15.9223583339308
4	12	1	20	9.11335110509248
4	12	1	30	9.56039081635978
4	12	1	40	7.63199731284557
4	12	1	50	7.87959659101382
4	12	2	1	10.5330261966366
4	12	2	5	8.95871211565694
4	12	2	10	8.39535471425125
4	12	2	20	7.67143774594462
4	12	2	30	7.36271933397448
4	12	2	40	7.24863991143989
4	12	2	50	7.14808034453894
4	12	3	1	12.4574919266302
4	12	3	5	21.6558278873985
4	12	3	10	16.3732522660572
4	12	3	20	15.4072888943821
4	12	3	30	11.636775371223
4	12	3	40	9.09137330949967
4	12	3	50	8.77449035016928
5	1	1	1	15.0511241938036
5	1	1	5	15.1446705856705
5	1	1	10	13.9030726466687
5	1	1	20	9.50281491099416
5	1	1	30	9.39572212726035
5	1	1	40	8.83492315775944
5	1	1	50	8.73444377605889
5	1	2	1	11.6476767470931
5	1	2	5	9.94192135242197
5	1	2	10	10.5880364597229
5	1	2	20	8.71630984280277
5	1	2	30	8.17688538301047
5	1	2	40	7.62379185809702
5	1	2	50	8.86300049031142
5	1	3	1	13.4996638075657
5	1	3	5	10.352270696894
5	1	3	10	9.3719437970917
5	1	3	20	8.24506827777358
5	1	3	30	7.91161689728943
5	1	3	40	7.69158965563924
5	1	3	50	7.10471413632112
5	2	1	1	14.2346667534655
5	2	1	5	9.63347993971416
5	2	1	10	14.4181157696576
5	2	1	20	11.8318075658874
5	2	1	30	11.0608706886972
5	2	1	40	8.64904549032434
5	2	1	50	8.72855277372546
5	2	2	1	15.3769802007005
5	2	2	5	14.6538234168846
5	2	2	10	10.2440046569574
5	2	2	20	9.79400817487381
5	2	2	30	8.94383397063397
5	2	2	40	9.05629041957401
5	2	2	50	9.3854123625419
5	2	3	1	15.9030293431856
5	2	3	5	15.005294473616
5	2	3	10	11.7651392281605
5	2	3	20	8.64540993782461
5	2	3	30	8.29760739083888
5	2	3	40	8.03632952547994
5	2	3	50	8.03632952547994
5	3	1	1	12.5547216167197
5	3	1	5	14.0145172524123
5	3	1	10	14.0672538144263
5	3	1	20	8.72528361856503
5	3	1	30	8.07901751971174
5	3	1	40	7.44638313985146
5	3	1	50	7.47732938790735
5	3	2	1	19.5796165807106
5	3	2	5	11.4225082048155
5	3	2	10	8.20219418498874
5	3	2	20	7.78763069053961
5	3	2	30	6.87939052241878
5	3	2	40	7.04042054343389
5	3	2	50	7.16145056444899
5	3	3	1	19.4626344512585
5	3	3	5	14.7250952368253
5	3	3	10	13.3652738027077
5	3	3	20	14.8450952368253
5	3	3	30	13.9798905279874
5	3	3	40	10.609089121273
5	3	3	50	9.63311786299469
5	4	1	1	12.6243672847834
5	4	1	5	8.68344313446599
5	4	1	10	7.98170625261371
5	4	1	20	7.27433196741462
5	4	1	30	7.03375300679719
5	4	1	40	6.79356001992472
5	4	1	50	6.86695768221554
5	4	2	1	19.3456249359703
5	4	2	5	17.2137655036824
5	4	2	10	16.9128468541475
5	4	2	20	11.0648280433319
5	4	2	30	13.9586077863559
5	4	2	40	10.0685856531379
5	4	2	50	8.17288559937767
5	4	3	1	19.1341418167836
5	4	3	5	14.9157688260848
5	4	3	10	18.5797367256595
5	4	3	20	12.1168534989523
5	4	3	30	9.14307375592827
5	4	3	40	7.84131946852467
5	4	3	50	6.92553640309817
5	5	1	1	17.7384957745001
5	5	1	5	16.0793859361135
5	5	1	10	14.0899029543777
5	5	1	20	8.2230424991771
5	5	1	30	7.3102866208177
5	5	1	40	7.8494923758143
5	5	1	50	6.6943058041397
5	5	2	1	16.2659032963478
5	5	2	5	23.3118508810671
5	5	2	10	14.3355412439555
5	5	2	20	15.0620431185053
5	5	2	30	14.6128995472482
5	5	2	40	15.3739732074266
5	5	2	50	12.4797509771918
5	5	3	1	17.5189070454474
5	5	3	5	15.7821879394622
5	5	3	10	15.5403302610194
5	5	3	20	15.6412591002408
5	5	3	30	8.05052249845765
5	5	3	40	7.42230776642198
5	5	3	50	6.64402062390786
5	6	1	1	16.354799585662
5	6	1	5	14.2379610769683
5	6	1	10	14.5756867966315
5	6	1	20	16.3932188400089
5	6	1	30	16.1561866550294
5	6	1	40	15.1492513081927
5	6	1	50	15.1892513081927
5	6	2	1	22.3129866880921
5	6	2	5	22.7633934073741
5	6	2	10	23.4402467902278
5	6	2	20	14.9641460009971
5	6	2	30	12.8089657874406
5	6	2	40	10.6879989195975
5	6	2	50	8.76967208889464
5	6	3	1	15.4163793188554
5	6	3	5	15.442825982427
5	6	3	10	14.042672553148
5	6	3	20	8.67611875246628
5	6	3	30	7.61728534175739
5	6	3	40	7.35662533247233
5	6	3	50	7.47596532318726
5	7	1	1	23.4144592198037
5	7	1	5	25.1540201127675
5	7	1	10	16.8096687420439
5	7	1	20	16.0878723306121
5	7	1	30	14.7566547549847
5	7	1	40	11.9665948509663
5	7	1	50	8.18675450046592
5	7	2	1	13.5143737833946
5	7	2	5	14.6048435390574
5	7	2	10	13.2678157764135
5	7	2	20	11.548793713584
5	7	2	30	12.6868378392431
5	7	2	40	10.9275282232016
5	7	2	50	11.6839040277318
5	7	3	1	12.9620909468128
5	7	3	5	12.6079669129248
5	7	3	10	9.28311413350172
5	7	3	20	12.2079669129248
5	7	3	30	12.5768080061167
5	7	3	40	9.84311413350172
5	7	3	50	9.32958312502973
5	8	1	1	15.2724914281363
5	8	1	5	14.433844648313
5	8	1	10	7.87841040912813
5	8	1	20	7.11143651061005
5	8	1	30	6.76211312069839
5	8	1	40	6.09812803583092
5	8	1	50	6.41179345956987
5	8	2	1	19.1760171228799
5	8	2	5	17.2209264678153
5	8	2	10	7.6062674374957
5	8	2	20	6.4207077224719
5	8	2	30	6.2263153958007
5	8	2	40	5.9911288241261
5	8	2	50	6.0655211507973
5	8	3	1	6.6183249874617
5	8	3	5	6.3039326607905
5	8	3	10	6.0423441707837
5	8	3	20	6.5831384157871
5	8	3	30	6.3087460891159
5	8	3	40	5.7287460891159
5	8	3	50	5.4607556807769
5	9	1	1	19.0606836211905
5	9	1	5	17.0228487116162
5	9	1	10	14.9915162298422
5	9	1	20	11.4077687210814
5	9	1	30	8.15150907331868
5	9	1	40	7.1125916185315
5	9	1	50	6.71663046333753
5	9	2	1	16.2321958797029
5	9	2	5	13.420210316338
5	9	2	10	14.5815641085849
5	9	2	20	10.6073402776162
5	9	2	30	7.95815254875599
5	9	2	40	7.52239442551855
5	9	2	50	7.28663630228111
5	9	3	1	17.1853908268806
5	9	3	5	18.0109864958901
5	9	3	10	17.2324305381479
5	9	3	20	14.2069251191493
5	9	3	30	10.7003005663489
5	9	3	40	8.09871211565694
5	9	3	50	7.22015615791476
5	10	1	1	13.7668351501405
5	10	1	5	15.7386956584599
5	10	1	10	14.8604204466602
5	10	1	20	14.0986413704123
5	10	1	30	12.6297459891727
5	10	1	40	11.684408760429
5	10	1	50	9.20899009961376
5	10	2	1	16.1928739803955
5	10	2	5	14.6827925483241
5	10	2	10	14.0786413704123
5	10	2	20	8.78661799794988
5	10	2	30	7.21243967601426
5	10	2	40	7.18478463365431
5	10	2	50	6.99772261671033
5	10	3	1	13.8045173365243
5	10	3	5	10.6431684215494
5	10	3	10	8.75308698947789
5	10	3	20	8.02246682003809
5	10	3	30	7.54597068448625
5	10	3	40	7.42597068448625
5	10	3	50	7.2383156421263
5	11	1	1	14.6263655522484
5	11	1	5	14.2311669959119
5	11	1	10	14.4587662740801
5	11	1	20	16.350517179
5	11	1	30	9.12486735156736
5	11	1	40	7.98519226002329
5	11	1	50	6.97847745721192
5	11	2	1	14.9204132991391
5	11	2	5	7.87332337244106
5	11	2	10	6.70978990374132
5	11	2	20	7.57907395463002
5	11	2	30	7.09671830883019
5	11	2	40	8.27593309356358
5	11	2	50	6.90939729610801
5	11	3	1	14.7596551226391
5	11	3	5	15.5210932677407
5	11	3	10	13.4643509978702
5	11	3	20	13.7848303795707
5	11	3	30	11.4345417178332
5	11	3	40	7.90089738419199
5	11	3	50	7.52089738419199
5	12	1	1	15.9230004251688
5	12	1	5	17.1183439186594
5	12	1	10	16.3514519409775
5	12	1	20	15.3611139744546
5	12	1	30	9.94097262603145
5	12	1	40	8.37270667438727
5	12	1	50	7.6411581901959
5	12	2	1	17.5530561747307
5	12	2	5	15.3267961741323
5	12	2	10	14.2968334619636
5	12	2	20	8.58104227381891
5	12	2	30	7.48175617173857
5	12	2	40	7.19777108687109
5	12	2	50	7.47342905304378
5	12	3	1	17.8616656667227
5	12	3	5	16.611063632297
5	12	3	10	16.1787514287347
5	12	3	20	7.45641786669439
5	12	3	30	6.89577854443735
5	12	3	40	7.13044023939318
5	12	3	50	7.07577854443735
6	1	1	1	14.3946793532081
6	1	1	5	16.3590418477363
6	1	1	10	16.1975876828936
6	1	1	20	16.4768606004722
6	1	1	30	9.32305650129191
6	1	1	40	8.11287734739294
6	1	1	50	7.41493915872435
6	1	2	1	15.8539522707868
6	1	2	5	14.5722592340788
6	1	2	10	14.617956457517
6	1	2	20	10.1459648309773
6	1	2	30	8.27142318255022
6	1	2	40	8.44718012395474
6	1	2	50	7.52778777044345
6	1	3	1	12.7835342450225
6	1	3	5	14.1687432579046
6	1	3	10	12.9235342450225
6	1	3	20	9.59602454894365
6	1	3	30	7.77784748840977
6	1	3	40	7.07918221731983
6	1	3	50	7.03845513489848
6	2	1	1	13.6825523005454
6	2	1	5	13.7157850558614
6	2	1	10	10.9740349983591
6	2	1	20	7.72539700255188
6	2	1	30	7.37856941105742
6	2	1	40	7.55180216637337
6	2	1	50	7.05174181956295
6	2	2	1	19.054086943253
6	2	2	5	16.2592248240556
6	2	2	10	17.1453886006354
6	2	2	20	10.0539143047382
6	2	2	30	7.39881079829911
6	2	2	40	7.24533665574146
6	2	2	50	7.09180216637338
6	2	3	1	13.4896212792816
6	2	3	5	14.7837592367539
6	2	3	10	14.723336809081
6	2	3	20	8.15929357278251
6	2	3	30	8.09923322597209
6	2	3	40	7.32515561531018
6	2	3	50	7.67887114510954
6	3	1	1	13.2337389693729
6	3	1	5	10.2950323352849
6	3	1	10	8.83528641060759
6	3	1	20	8.18521714445228
6	3	1	30	7.41593309356358
6	3	1	40	7.12129106811923
6	3	1	50	7.06129106811923
6	3	2	1	17.3567642874273
6	3	2	5	16.6797666161831
6	3	2	10	9.45685684114081
6	3	2	20	7.11554048593027
6	3	2	30	6.95436266303036
6	3	2	40	7.70246889101914
6	3	2	50	7.16900468847471
6	3	3	1	18.2650090477267
6	3	3	5	18.1080113764825
6	3	3	10	15.1758405398501
6	3	3	20	16.0378035780166
6	3	3	30	15.2211985144057
6	3	3	40	9.38496306912959
6	3	3	50	9.20378524622968
6	4	1	1	20.8174339596819
6	4	1	5	16.5944086416275
6	4	1	10	12.992561146473
6	4	1	20	7.91868134699671
6	4	1	30	7.48978990374132
6	4	1	40	7.22978990374132
6	4	1	50	7.16246889101914
6	4	2	1	18.0535078833488
6	4	2	5	20.0243623647707
6	4	2	10	16.2478728441719
6	4	2	20	8.36142960042985
6	4	2	30	7.73214554954115
6	4	2	40	7.84064438516324
6	4	2	50	8.03450119534098
6	4	3	1	16.0294432747051
6	4	3	5	13.2075957795507
6	4	3	10	14.0242008431615
6	4	3	20	12.4644549184842
6	4	3	30	8.20064438516324
6	4	3	40	8.94300003096307
6	4	3	50	7.4775035240968
6	5	1	1	13.9569800364049
6	5	1	5	12.6772293750956
6	5	1	10	15.369470340326
6	5	1	20	14.4623189520451
6	5	1	30	14.5072890930619
6	5	1	40	8.69942108918513
6	5	1	50	7.75857457083113
6	5	2	1	12.7584342012476
6	5	2	5	10.3897092121913
6	5	2	10	14.7946793532081
6	5	2	20	16.6476474008599
6	5	2	30	12.4263231387753
6	5	2	40	10.4389328786291
6	5	2	50	7.70499887669067
6	5	3	1	21.2216903719055
6	5	3	5	17.1952765328714
6	5	3	10	12.2815918696237
6	5	3	20	12.0535939629888
6	5	3	30	11.4505661973708
6	5	3	40	12.0120203622135
6	5	3	50	8.11008845364016
6	6	1	1	18.6905452637199
6	6	1	5	20.9878758058997
6	6	1	10	20.0863022051244
6	6	1	20	18.7036432141297
6	6	1	30	16.9312828129667
6	6	1	40	11.8098391149494
6	6	1	50	11.7612335618258
6	6	2	1	10.615416902455
6	6	2	5	10.7310544079268
6	6	2	10	12.3612335618258
6	6	2	20	10.7288731606628
6	6	2	30	11.715416902455
6	6	2	40	7.93348499388164
6	6	2	50	7.89566624114571
6	6	3	1	15.8220696133543
6	6	3	5	16.7541911426521
6	6	3	10	16.3669203184385
6	6	3	20	6.81069610012887
6	6	3	30	8.37578567707835
6	6	3	40	8.54293706535926
6	6	3	50	7.44209054700525
6	7	1	1	17.3686133551465
6	7	1	5	15.7803765766463
6	7	1	10	14.4658349282192
6	7	1	20	12.6191717504944
6	7	1	30	12.336263420809
6	7	1	40	9.69735927785372
6	7	1	50	7.95857457083113
6	7	2	1	17.9252168149051
6	7	2	5	15.4632849063318
6	7	2	10	16.0132251883654
6	7	2	20	13.1042613274439
6	7	2	30	9.95675163136501
6	7	2	40	8.5022099829379
6	7	2	50	9.86451066613462
6	7	3	1	13.3915218558837
6	7	3	5	13.9808059067724
6	7	3	10	13.9792354762392
6	7	3	20	9.78692610729612
6	7	3	30	13.2272031719174
6	7	3	40	19.2630460095602
6	7	3	50	11.1181731963513
6	8	1	1	18.1495818070158
6	8	1	5	13.227988387184
6	8	1	10	9.72692610729612
6	8	1	20	7.6178961317301
6	8	1	30	7.66443192918567
6	8	1	40	7.17554048593027
6	8	1	50	6.88129106811923
6	8	2	1	7.59136033427454
6	8	2	5	7.27671830883019
6	8	2	10	6.98089846048592
6	8	2	20	6.67357744776375
6	8	2	30	6.53279223249714
6	8	2	40	6.57239962486383
6	8	2	50	6.74011324521931
6	8	3	1	15.0081269194946
6	8	3	5	9.19803466404072
6	8	3	10	8.2271801826188
6	8	3	20	7.55711091646349
6	8	3	30	6.74129106811923
6	8	3	40	6.79397005539705
6	8	3	50	6.75318484013044
6	9	1	1	17.0669203184385
6	9	1	5	9.75602454894366
6	9	1	10	14.0922592340788
6	9	1	20	9.63457038410094
6	9	1	30	8.15287734739293
6	9	1	40	7.37348499388164
6	9	1	50	7.06560652317938
6	9	2	1	18.8020591465289
6	9	2	5	20.2414515000402
6	9	2	10	18.2017008387309
6	9	2	20	17.0178265547589
6	9	2	30	18.7658244613938
6	9	2	40	14.2766217286069
6	9	2	50	12.7042613274439
6	9	3	1	17.4268565428812
6	9	3	5	20.9658172522919
6	9	3	10	16.5080113764825
6	9	3	20	13.3683809948173
6	9	3	30	9.64117552510716
6	9	3	40	8.94417785386298
6	9	3	50	8.30757279025211
6	10	1	1	15.8843023580478
6	10	1	5	13.9497419729025
6	10	1	10	11.5678108749689
6	10	1	20	8.46648324513952
6	10	1	30	7.62539700255188
6	10	1	40	7.15198320680465
6	10	1	50	7.32539700255188
6	10	2	1	14.840944439083
6	10	2	5	17.2399051484937
6	10	2	10	16.246695021272
6	10	2	20	17.790621097605
6	10	2	30	8.75567901824089
6	10	2	40	8.55985916989663
6	10	2	50	7.77175294190784
6	10	3	1	7.56403932155236
6	10	3	5	7.10246889101914
6	10	3	10	7.26286149865245
6	10	3	20	8.06639496735219
6	10	3	30	7.78600235971889
6	10	3	40	14.2588428686059
6	10	3	50	9.96510160144021
6	11	1	1	12.6421995161124
6	11	1	5	13.6271696571293
6	11	1	10	13.1235342450225
6	11	1	20	12.9978370215843
6	11	1	30	10.6803870434718
6	11	1	40	8.36366414778061
6	11	1	50	8.09360442981429
6	11	2	1	14.3986835399383
6	11	2	5	12.2834148090899
6	11	2	10	12.827777303618
6	11	2	20	8.67299678332558
6	11	2	30	7.69857457083113
6	11	2	40	7.2285148528648
6	11	2	50	6.87275791146028
6	11	3	1	15.5674085289946
6	11	3	5	9.54948080715146
6	11	3	10	8.11930165325248
6	11	3	20	7.68209054700525
6	11	3	30	7.11348499388164
6	11	3	40	6.93203082903893
6	11	3	50	6.79772805247712
6	12	1	1	19.1566112617815
6	12	1	5	15.3682550473486
6	12	1	10	9.73808636027507
6	12	1	20	9.18232941887055
6	12	1	30	7.99857457083113
6	12	1	40	7.93142318255022
6	12	1	50	7.6285148528648
6	12	2	1	16.6675279649272
6	12	2	5	13.2378370215843
6	12	2	10	8.60293706535926
6	12	2	20	7.34706068802209
6	12	2	30	7.22560652317938
6	12	2	40	7.09130374661757
6	12	2	50	7.04342527591531
6	12	3	1	16.7812230950003
6	12	3	5	15.8053467176632
6	12	3	10	10.1639030196459
6	12	3	20	6.75142318255022
6	12	3	30	6.48924193528616
6	12	3	40	7.44706068802209
6	12	3	50	7.19772805247712
7	1	1	1	21.5368501336468
7	1	1	5	16.5454661535958
7	1	1	10	15.2931057524328
7	1	1	20	9.50232941887055
7	1	1	30	9.12014817160649
7	1	1	40	8.40148290051655
7	1	1	50	7.97215026497158
7	1	2	1	17.0704362946127
7	1	2	5	13.9836536809552
7	1	2	10	9.82523774855598
7	1	2	20	8.09287734739294
7	1	2	30	7.74427179426932
7	1	2	40	7.21990929974119
7	1	2	50	7.23990929974119
7	1	3	1	16.241830741489
7	1	3	5	10.3446301020673
7	1	3	10	9.78802664230875
7	1	3	20	8.22936137121881
7	1	3	30	7.90075581809519
7	1	3	40	7.40209054700525
7	1	3	50	7.47493915872435
7	2	1	1	12.7823712601142
7	2	1	5	9.02648324513953
7	2	1	10	8.30600047065613
7	2	1	20	7.4921039004255
7	2	1	30	7.23862975786784
7	2	1	40	7.17192285999422
7	2	1	50	7.20521596212061
7	2	2	1	16.0310696027318
7	2	2	5	15.3840006239956
7	2	2	10	15.1570523388803
7	2	2	20	8.55947461321379
7	2	2	30	7.77228494085677
7	2	2	40	7.49881079829911
7	2	2	50	7.31875045148869
7	2	3	1	16.438138581468
7	2	3	5	16.9714920304048
7	2	3	10	17.1314316835944
7	2	3	20	15.2635781963227
7	2	3	30	9.64678497919165
7	2	3	40	7.95899183873039
7	2	3	50	7.65881079829911
7	3	1	1	16.750621097605
7	3	1	5	14.8154479322168
7	3	1	10	9.84614089202951
7	3	1	20	8.26600235971889
7	3	1	30	7.48978990374132
7	3	1	40	7.57475527066366
7	3	1	50	7.05475527066366
7	3	2	1	19.2501129469597
7	3	2	5	11.5563486904954
7	3	2	10	11.7787043362953
7	3	2	20	11.593207829429
7	3	2	30	9.22339263859637
7	3	2	40	10.3942471200183
7	3	2	50	8.47985916989663
7	3	3	1	14.6263024136387
7	3	3	5	11.6117759312064
7	3	3	10	10.7185658039846
7	3	3	20	12.3151708675955
7	3	3	30	8.34482453681897
7	3	3	40	7.64286149865245
7	3	3	50	7.4886120808414
7	4	1	1	19.8611559219892
7	4	1	5	12.362491953735
7	4	1	10	14.9101644005754
7	4	1	20	9.57337118344442
7	4	1	30	9.85331083663399
7	4	1	40	7.58551769617273
7	4	1	50	7.58551769617273
7	4	2	1	19.8073800453794
7	4	2	5	21.4951128390303
7	4	2	10	21.6879835134837
7	4	2	20	21.1807334943162
7	4	2	30	10.1606212026119
7	4	2	40	8.84636255151868
7	4	2	50	8.44606081746655
7	4	3	1	16.8650868665833
7	4	3	5	15.5975954601741
7	4	3	10	17.3452075602041
7	4	3	20	8.07252632809847
7	4	3	30	7.37204355361507
7	4	3	40	8.01893149191996
7	4	3	50	7.10515561531018
7	5	1	1	20.9633230741814
7	5	1	5	17.320828896071
7	5	1	10	11.9245934507948
7	5	1	20	12.3014525897284
7	5	1	30	14.7889121347612
7	5	1	40	8.02796539788541
7	5	1	50	8.60260742332976
7	5	2	1	15.0419837296723
7	5	2	5	12.887988387184
7	5	2	10	13.0998821591952
7	5	2	20	13.7434156278949
7	5	2	30	7.2975035240968
7	5	2	40	7.22286149865245
7	5	2	50	6.2686120808414
7	5	3	1	13.6643393754722
7	5	3	5	20.9825378589148
7	5	3	10	17.8861868706266
7	5	3	20	15.2389814009165
7	5	3	30	10.0766027658181
7	5	3	40	7.87985916989663
7	5	3	50	7.65828873936341
7	6	1	1	12.8838082355282
7	6	1	5	11.0601362345179
7	6	1	10	10.0762101581848
7	6	1	20	8.00560975208558
7	6	1	30	8.01828873936341
7	6	1	40	8.21293076480776
7	6	1	50	7.6975035240968
7	6	2	1	24.3585192288683
7	6	2	5	23.9591659118242
7	6	2	10	18.0200436808044
7	6	2	20	17.8933693510382
7	6	2	30	14.4780576533393
7	6	2	40	11.4185658039846
7	6	2	50	8.07214554954115
7	6	3	1	12.0263024136387
7	6	3	5	14.3997666161831
7	6	3	10	16.1587273255938
7	6	3	20	10.1708521836292
7	6	3	30	13.7634156278949
7	6	3	40	8.98300003096307
7	6	3	50	8.17293076480776
7	7	1	1	17.766048338316
7	7	1	5	12.8345241846395
7	7	1	10	14.0742701093169
7	7	1	20	14.7754479322168
7	7	1	30	14.5685195271279
7	7	1	40	13.0945241846395
7	7	1	50	12.2375265133954
7	7	2	1	14.027341704228
7	7	2	5	12.6794895515619
7	7	2	10	14.6465564889614
7	7	2	20	14.767341704228
7	7	2	30	11.8882424625067
7	7	2	40	9.6057482843962
7	7	2	50	8.84953582841863
7	7	3	1	14.7863024136387
7	7	3	5	16.4433000848829
7	7	3	10	16.0351938568941
7	7	3	20	15.6855171983721
7	7	3	30	16.1736234263609
7	7	3	40	13.0406673744618
7	7	3	50	10.7431385632737
7	8	1	1	13.5471696571293
7	8	1	5	9.72523774855598
7	8	1	10	8.97226970090423
7	8	1	20	8.13287734739293
7	8	1	30	7.62281762942661
7	8	1	40	7.49493915872435
7	8	1	50	7.42706068802209
7	8	2	1	15.0430460344665
7	8	2	5	13.5664425747079
7	8	2	10	11.1539627376122
7	8	2	20	8.69081553606152
7	8	2	30	8.3422099829379
7	8	2	40	7.63069610012887
7	8	2	50	7.20778777044345
7	8	3	1	10.1402676075391
7	8	3	5	8.04996901770751
7	8	3	10	7.22487944075803
7	8	3	20	6.82269819349396
7	8	3	30	6.5676683345108
7	8	3	40	5.90330583998266
7	8	3	50	6.6076683345108
7	9	1	1	22.5159931484673
7	9	1	5	25.3381743957314
7	9	1	10	21.5046091684164
7	9	1	20	8.85869400676378
7	9	1	30	7.54924193528616
7	9	1	40	7.34063638216254
7	9	1	50	7.48706068802209
7	9	2	1	21.188114677765
7	9	2	5	21.988114677765
7	9	2	10	22.3608438535515
7	9	2	20	20.6381848625568
7	9	2	30	10.2532356551909
7	9	2	40	8.55154261848287
7	9	2	50	7.56427179426932
7	9	3	1	21.805086912147
7	9	3	5	18.5695793094332
7	9	3	10	14.8154064356295
7	9	3	20	8.74378358371326
7	9	3	30	8.44293706535926
7	9	3	40	7.53784748840977
7	9	3	50	7.2085148528648
7	10	1	1	19.8193969978484
7	10	1	5	19.6827919342375
7	10	1	10	15.0419837296723
7	10	1	20	13.4856327413841
7	10	1	30	8.06521714445228
7	10	1	40	7.54978990374132
7	10	1	50	7.45632570119688
7	10	2	1	15.6308751729277
7	10	2	5	14.6715218558837
7	10	2	10	13.0468105642841
7	10	2	20	11.9147782599622
7	10	2	30	12.1147782599622
7	10	2	40	9.28339263859637
7	10	2	50	7.71711091646349
7	10	3	1	17.7703670222824
7	10	3	5	22.1437156818147
7	10	3	10	13.0268105642841
7	10	3	20	9.19685684114081
7	10	3	30	7.74246889101914
7	10	3	40	7.31554048593027
7	10	3	50	7.22782686557479
7	11	1	1	17.7584732502711
7	11	1	5	17.9830460095602
7	11	1	10	15.7116603881943
7	11	1	20	9.09724944877411
7	11	1	30	7.65711091646349
7	11	1	40	7.29554048593027
7	11	1	50	7.4686120808414
7	11	2	1	22.2190273795136
7	11	2	5	20.6056787199813
7	11	2	10	18.3731152757155
7	11	2	20	11.5197436268846
7	11	2	30	10.0049630691296
7	11	2	40	9.30300003096307
7	11	2	50	8.07868134699671
7	11	3	1	14.7400206915058
7	11	3	5	14.1511292482504
7	11	3	10	14.5249860584282
7	11	3	20	14.6265564889614
7	11	3	30	8.18025177752993
7	11	3	40	8.11293076480776
7	11	3	50	7.44403932155236
7	12	1	1	13.1264179566507
7	12	1	5	11.8936004370623
7	12	1	10	8.20560975208558
7	12	1	20	7.06089846048592
7	12	1	30	6.79357744776375
7	12	1	40	6.73318484013044
7	12	1	50	6.79357744776375
7	12	2	1	18.0484039841158
7	12	2	5	11.5547782599622
7	12	2	10	8.59528641060759
7	12	2	20	7.69828873936341
7	12	2	30	7.39632570119688
7	12	2	40	7.16207628338584
7	12	2	50	6.90129106811923
7	12	3	1	18.2190043902151
7	12	3	5	17.6230460095602
7	12	3	10	15.7793740085498
7	12	3	20	10.6308521836292
7	12	3	30	7.36403932155236
7	12	3	40	7.10286149865245
7	12	3	50	4.86168367575253
8	1	1	1	20.0316833774929
8	1	1	5	19.7293277316931
8	1	1	10	17.9876187688492
8	1	1	20	15.1219837296723
8	1	1	30	8.98300003096307
8	1	1	40	7.93907395463002
8	1	1	50	8.3871801826188
8	1	2	1	14.7587466055684
8	1	2	5	16.7980314633281
8	1	2	10	16.3923404564035
8	1	2	20	8.64599764336884
8	1	2	30	7.88307066414278
8	1	2	40	7.76336336206538
8	1	2	50	7.49562346968249
8	1	3	1	16.704071135313
8	1	3	5	17.0674641630986
8	1	3	10	14.8888527865431
8	1	3	20	16.7642973371653
8	1	3	30	13.5770588778892
8	1	3	40	8.78597498712271
8	1	3	50	8.12416537230369
8	2	1	1	23.8509035715178
8	2	1	5	27.2915007511811
8	2	1	10	23.3012021613494
8	2	1	20	17.8107946024106
8	2	1	30	17.4177071188262
8	2	1	40	15.57031685868
8	2	1	50	12.7620800801798
8	2	2	1	22.8702959250291
8	2	2	5	28.7854452199449
8	2	2	10	22.2624174543268
8	2	2	20	18.1150376610061
8	2	2	30	14.209470340326
8	2	2	40	13.219291186427
8	2	2	50	13.6864425747079
8	2	3	1	16.271163377034
8	2	3	5	17.0026772598431
8	2	3	10	16.6968606004722
8	2	3	20	9.58378358371326
8	2	3	30	8.42148290051655
8	2	3	40	8.3479072063761
8	2	3	50	7.87069610012887
8	3	1	1	17.7044407083109
8	3	1	5	15.7582471062315
8	3	1	10	15.8329930154776
8	3	1	20	8.62166060017899
8	3	1	30	8.20593675376238
8	3	1	40	7.51709689338364
8	3	1	50	9.21575455131155
8	3	2	1	17.0649182475713
8	3	2	5	16.1907465889031
8	3	2	10	16.4180120593804
8	3	2	20	16.7394491885258
8	3	2	30	10.3553772753389
8	3	2	40	8.30747306503866
8	3	2	50	7.6915049949386
8	3	3	1	16.2106624013622
8	3	3	5	16.7224877223463
8	3	3	10	15.7797733001178
8	3	3	20	8.92439157415607
8	3	3	30	7.25372867476406
8	3	3	40	6.93964133525613
8	3	3	50	6.83282386735455
8	4	1	1	19.6369070733555
8	4	1	5	15.7962030980204
8	4	1	10	8.85167240438964
8	4	1	20	8.02831500298396
8	4	1	30	7.99847745721192
8	4	1	40	7.37791789031097
8	4	1	50	6.99623918960813
8	4	2	1	18.0487965917491
8	4	2	5	18.6039697571374
8	4	2	10	18.6431845418708
8	4	2	20	15.8393740085498
8	4	2	30	10.863531170907
8	4	2	40	8.78796539788541
8	4	2	50	7.6578961317301
8	4	3	1	22.9307865721901
8	4	3	5	22.0526628083718
8	4	3	10	17.6223234468168
8	4	3	20	18.4034012936759
8	4	3	30	8.78092615913412
8	4	3	40	7.60388024217494
8	4	3	50	7.80459880674768
8	5	1	1	14.0946613366065
8	5	1	5	13.2330314413225
8	5	1	10	14.2884293086823
8	5	1	20	12.7756776996218
8	5	1	30	13.8658214762278
8	5	1	40	8.06691469093281
8	5	1	50	7.06365490036471
8	5	2	1	14.9303467571783
8	5	2	5	15.1244407083109
8	5	2	10	16.1336065477464
8	5	2	20	18.784402282466
8	5	2	30	15.8129930154776
8	5	2	40	9.16361647451985
8	5	2	50	7.67840080961088
8	5	3	1	9.99427638560078
8	5	3	5	8.25989704088676
8	5	3	10	9.82037981537016
8	5	3	20	8.64630220470825
8	5	3	30	8.44612116427698
8	5	3	40	7.22545734936231
8	5	3	50	7.57899183873039
8	6	1	1	21.946319730962
8	6	1	5	22.2482756053029
8	6	1	10	16.3867609875534
8	6	1	20	14.290423608868
8	6	1	30	9.73542857225473
8	6	1	40	12.2098100765992
8	6	1	50	11.7409702162205
8	6	2	1	21.5728777379431
8	6	2	5	19.4748720381288
8	6	2	10	17.4863965826517
8	6	2	20	15.6441531550989
8	6	2	30	9.06724066998962
8	6	2	40	7.98365490036471
8	6	2	50	7.64890899111853
8	6	3	1	21.9161375285112
8	6	3	5	16.7919766524624
8	6	3	10	15.8116890992504
8	6	3	20	15.9261090294398
8	6	3	30	14.8871253924551
8	6	3	40	8.78724066998962
8	6	3	50	7.3157929771564
8	7	1	1	19.1122280690128
8	7	1	5	12.3215200678212
8	7	1	10	11.0422983844065
8	7	1	20	12.5177937082547
8	7	1	30	11.4933832476044
8	7	1	40	12.5757181973604
8	7	1	50	8.47746326153424
8	7	2	1	20.3876291773594
8	7	2	5	23.5870160841343
8	7	2	10	20.9962848752997
8	7	2	20	23.3178415084704
8	7	2	30	13.8495626725363
8	7	2	40	11.6749398807751
8	7	2	50	9.27425577969131
8	7	3	1	22.3286669328065
8	7	3	5	24.6400822427248
8	7	3	10	18.1366385296631
8	7	3	20	10.5749398807751
8	7	3	30	10.7726049310191
8	7	3	40	11.8410011900976
8	7	3	50	12.4415200678212
8	8	1	1	6.81718554561745
8	8	1	5	6.72323977926082
8	8	1	10	9.92399240546321
8	8	1	20	8.27434658534635
8	8	1	30	7.89856351991985
8	8	1	40	7.51672622084998
8	8	1	50	6.96048383065601
8	8	2	1	16.3277942817053
8	8	2	5	13.0405280970921
8	8	2	10	13.2405280970921
8	8	2	20	7.83994149422226
8	8	2	30	7.34323977926082
8	8	2	40	7.08883468813673
8	8	2	50	7.2092940129042
8	8	3	1	8.79509781780232
8	8	3	5	8.13877046541588
8	8	3	10	7.46280239531582
8	8	3	20	7.2817245484567
8	8	3	30	6.88064670159758
8	8	3	40	6.92719360750212
8	8	3	50	6.96006913073979
8	9	1	1	19.750155116011
8	9	1	5	NA
8	9	1	10	22.0127108467289
8	9	1	20	15.561190167875
8	9	1	30	11.7376272814623
8	9	1	40	7.78583589294425
8	9	1	50	7.7310827092121
8	9	2	1	17.9643506876578
8	9	2	5	21.0137847021835
8	9	2	10	18.0154355508557
8	9	2	20	7.99243970765885
8	9	2	30	10.5647275496641
8	9	2	40	7.93062363562639
8	9	2	50	7.53590662836356
8	9	3	1	16.3674332235759
8	9	3	5	14.9114651534758
8	9	3	10	17.399369363776
8	9	3	20	18.6997286460624
8	9	3	30	9.9638004174251
8	9	3	40	7.78388024217494
8	9	3	50	7.10899001893399
8	10	1	1	16.4221292342446
8	10	1	5	19.2208286961591
8	10	1	10	16.4048932619432
8	10	1	20	16.7186168591733
8	10	1	30	14.457575813878
8	10	1	40	12.5045673588882
8	10	1	50	9.27490832744216
8	10	2	1	16.5889207597035
8	10	2	5	16.5890142335944
8	10	2	10	15.3406027209629
8	10	2	20	14.5788267170343
8	10	2	30	9.29433997026736
8	10	2	40	7.98648930098164
8	10	2	50	7.01901252725983
8	10	3	1	17.1309987152919
8	10	3	5	16.0021588549132
8	10	3	10	17.4847666873677
8	10	3	20	10.1127823139554
8	10	3	30	8.39314671885706
8	10	3	40	7.36956094923215
8	10	3	50	6.94169902602384
8	11	1	1	19.1761176044713
8	11	1	5	13.4394895515619
8	11	1	10	14.7707366406171
8	11	1	20	10.0053556767629
8	11	1	30	7.81018251137462
8	11	1	40	7.19554048593027
8	11	1	50	7.2086120808414
8	11	2	1	20.1842468217587
8	11	2	5	14.2981961856499
8	11	2	10	14.39701836275
8	11	2	20	13.0990969439286
8	11	2	30	13.7157020075395
8	11	2	40	9.0960716258742
8	11	2	50	8.34025177752993
8	11	3	1	16.8977060711161
8	11	3	5	16.1027139241987
8	11	3	10	14.6527296303638
8	11	3	20	16.2358964562971
8	11	3	30	13.3950230612178
8	11	3	40	9.01143524391003
8	11	3	50	8.22280816118942
8	12	1	1	20.4793984116784
8	12	1	5	19.9558860366071
8	12	1	10	18.1202433003138
8	12	1	20	17.8086983349371
[truncated: 17 more rows]

## Sheet: Stipule fall rate
Date	Plot	stipule fall rate in dry mass (g m-2 d-1)
01/03/2012	1	0.217142857142857
01/03/2012	2	0.152857142857143
01/03/2012	3	0.432857142857143
01/03/2012	4	0.3
01/03/2012	5	0.171428571428571
01/03/2012	6	0.622857142857143
01/03/2012	7	0.102857142857143
01/03/2012	8	0.285714285714286
01/03/2012	9	0.724285714285714
01/03/2012	10	0.235714285714286
01/03/2012	11	0.218571428571429
01/03/2012	12	0.317142857142857
01/12/2011	1	0.307619047619048
01/12/2011	2	0.172380952380952
01/12/2011	3	0.278095238095238
01/12/2011	4	0.259047619047619
01/12/2011	5	0.216190476190476
01/12/2011	6	0.426666666666667
01/12/2011	7	0.216190476190476
01/12/2011	8	0.33047619047619
01/12/2011	9	0.195238095238095
01/12/2011	10	0.212380952380952
01/12/2011	11	0.347619047619048
01/12/2011	12	0.160952380952381
02/02/2012	1	0.173333333333333
02/02/2012	2	0.449333333333333
02/02/2012	3	0.414666666666667
02/02/2012	4	0.258666666666667
02/02/2012	5	0.114666666666667
02/02/2012	6	0.365333333333333
02/02/2012	7	0.68
02/02/2012	8	0.198666666666667
02/02/2012	9	0.205333333333333
02/02/2012	10	0.390666666666667
02/02/2012	11	0.1320
02/02/2012	12	0.1920
04/01/2012	1	0.250666666666667
04/01/2012	2	0.26
04/01/2012	3	0.238666666666667
04/01/2012	4	0.354666666666667
04/01/2012	5	0.14
04/01/2012	6	0.22
04/01/2012	7	0.206666666666667
04/01/2012	8	0.185333333333333
04/01/2012	9	0.1640
04/01/2012	10	0.14
04/01/2012	11	0.174666666666667
04/01/2012	12	0.126666666666667
08/10/2012	1	0.293333333333333
08/10/2012	2	0.478666666666667
08/10/2012	3	0.234666666666667
08/10/2012	4	0.237333333333333
08/10/2012	5	0.2440
08/10/2012	6	0.4080
08/10/2012	7	0.313333333333333
08/10/2012	8	0.333333333333333
08/10/2012	9	0.221333333333333
08/10/2012	10	0.3360
08/10/2012	11	0.326666666666667
08/10/2012	12	0.1560
08/11/2012	1	0.2480
08/11/2012	2	0.282666666666667
08/11/2012	3	0.289333333333333
08/11/2012	4	0.3320
08/11/2012	5	0.2
08/11/2012	6	0.413333333333333
08/11/2012	7	0.3360
08/11/2012	8	0.226666666666667
08/11/2012	9	0.137333333333333
08/11/2012	10	0.325333333333333
08/11/2012	11	0.18
08/11/2012	12	0.0586666666666667
10/08/2012	1	0.261428571428571
10/08/2012	2	0.46
10/08/2012	3	0.158571428571429
10/08/2012	4	0.315714285714286
10/08/2012	5	0.348571428571429
10/08/2012	6	0.552857142857143
10/08/2012	7	0.341428571428571
10/08/2012	8	0.321428571428571
10/08/2012	9	0.204285714285714
10/08/2012	10	0.274285714285714
10/08/2012	11	0.308571428571429
10/08/2012	12	0.16
10/09/2012	1	0.286666666666667
10/09/2012	2	0.3050
10/09/2012	3	0.1750
10/09/2012	4	0.26
10/09/2012	5	0.373333333333333
10/09/2012	6	0.58
10/09/2012	7	0.2350
10/09/2012	8	0.203333333333333
10/09/2012	9	0.213333333333333
10/09/2012	10	0.313333333333333
10/09/2012	11	0.218333333333333
10/09/2012	12	0.156666666666667
12/04/2012	1	0.274666666666667
12/04/2012	2	0.177333333333333
12/04/2012	3	0.64
12/04/2012	4	0.426666666666667
12/04/2012	5	0.430666666666667
12/04/2012	6	0.642666666666667
12/04/2012	7	0.374666666666667
12/04/2012	8	0.734666666666667
12/04/2012	9	0.4040
12/04/2012	10	0.329333333333333
12/04/2012	11	0.3240
12/04/2012	12	0.434666666666667
12/07/2012	1	0.0653333333333333
12/07/2012	2	0.1280
12/07/2012	3	0.0666666666666667
12/07/2012	4	0.0626666666666667
12/07/2012	5	0.133333333333333
12/07/2012	6	0.1080
12/07/2012	7	0.225333333333333
12/07/2012	8	0.0293333333333333
12/07/2012	9	0.0693333333333333
12/07/2012	10	0.0853333333333333
12/07/2012	11	0.0813333333333333
12/07/2012	12	0.0306666666666667
13/03/2012	1	0.34
13/03/2012	2	0.101666666666667
13/03/2012	3	0.5450
13/03/2012	4	0.2850
13/03/2012	5	0.526666666666667
13/03/2012	6	0.608333333333333
13/03/2012	7	0.5650
13/03/2012	8	0.588333333333333
13/03/2012	9	0.301666666666667
13/03/2012	10	0.49
13/03/2012	11	0.458333333333333
13/03/2012	12	0.42
13/06/2012	1	0.150769230769231
13/06/2012	2	0.12
13/06/2012	3	0.315384615384615
13/06/2012	4	0.227692307692308
13/06/2012	5	0.4
13/06/2012	6	0.269230769230769
13/06/2012	7	0.227692307692308
13/06/2012	8	0.181538461538462
13/06/2012	9	0.146153846153846
13/06/2012	10	0.326153846153846
13/06/2012	11	0.181538461538462
13/06/2012	12	0.0723076923076923
14/05/2012	1	0.254285714285714
14/05/2012	2	0.241428571428571
14/05/2012	3	0.395714285714286
14/05/2012	4	0.354285714285714
14/05/2012	5	0.381428571428571
14/05/2012	6	0.464285714285714
14/05/2012	7	0.325714285714286
14/05/2012	8	0.497142857142857
14/05/2012	9	0.524285714285714
14/05/2012	10	0.594285714285714
14/05/2012	11	0.26
14/05/2012	12	0.315714285714286
16/02/2012	1	0.214285714285714
16/02/2012	2	0.182857142857143
16/02/2012	3	0.357142857142857
16/02/2012	4	0.281428571428571
16/02/2012	5	0.155714285714286
16/02/2012	6	0.238571428571429
16/02/2012	7	0.164285714285714
16/02/2012	8	0.435714285714286
16/02/2012	9	0.52
16/02/2012	10	0.358571428571429
16/02/2012	11	0.202857142857143
16/02/2012	12	0.407142857142857
18/01/2012	1	0.327142857142857
18/01/2012	2	0.172857142857143
18/01/2012	3	0.544285714285714
18/01/2012	4	0.327142857142857
18/01/2012	5	0.184285714285714
18/01/2012	6	0.292857142857143
18/01/2012	7	0.288571428571429
18/01/2012	8	0.324285714285714
18/01/2012	9	0.22
18/01/2012	10	0.451428571428571
18/01/2012	11	0.252857142857143
18/01/2012	12	0.212857142857143
20/12/2011	1	0.286315789473684
20/12/2011	2	0.164210526315789
20/12/2011	3	0.348421052631579
20/12/2011	4	0.321052631578947
20/12/2011	5	0.275789473684211
20/12/2011	6	0.349473684210526
20/12/2011	7	0.26
20/12/2011	8	0.454736842105263
20/12/2011	9	0.254736842105263
20/12/2011	10	0.406315789473684
20/12/2011	11	0.262105263157895
20/12/2011	12	0.238947368421053
23/09/2012	1	0.358461538461538
23/09/2012	2	0.236923076923077
23/09/2012	3	0.281538461538462
23/09/2012	4	0.316923076923077
23/09/2012	5	0.287692307692308
23/09/2012	6	0.389230769230769
23/09/2012	7	0.376923076923077
23/09/2012	8	0.350769230769231
23/09/2012	9	0.253846153846154
23/09/2012	10	0.281538461538462
23/09/2012	11	0.212307692307692
23/09/2012	12	0.209230769230769
24/10/2012	1	0.22625
24/10/2012	2	0.21875
24/10/2012	3	0.2175
24/10/2012	4	0.2975
24/10/2012	5	0.36875
24/10/2012	6	0.30625
24/10/2012	7	0.35375
24/10/2012	8	0.39875
24/10/2012	9	0.19625
24/10/2012	10	0.33
24/10/2012	11	0.2275
24/10/2012	12	0.1825
27/06/2012	1	0.14
27/06/2012	2	0.111428571428571
27/06/2012	3	0.191428571428571
27/06/2012	4	0.162857142857143
27/06/2012	5	0.244285714285714
27/06/2012	6	0.164285714285714
27/06/2012	7	0.278571428571429
27/06/2012	8	0.11
27/06/2012	9	0.125714285714286
27/06/2012	10	0.344285714285714
27/06/2012	11	0.127142857142857
27/06/2012	12	0.115714285714286
27/07/2012	1	0.1640
27/07/2012	2	0.2520
27/07/2012	3	0.189333333333333
27/07/2012	4	0.166666666666667
27/07/2012	5	0.246666666666667
27/07/2012	6	0.2720
27/07/2012	7	0.285333333333333
27/07/2012	8	0.1440
27/07/2012	9	0.12
27/07/2012	10	0.197333333333333
27/07/2012	11	0.1880
27/07/2012	12	0.0426666666666667
28/03/2012	1	0.246666666666667
28/03/2012	2	0.325333333333333
28/03/2012	3	0.449333333333333
28/03/2012	4	0.381333333333333
28/03/2012	5	0.5320
28/03/2012	6	0.538666666666667
28/03/2012	7	0.134666666666667
28/03/2012	8	0.446666666666667
28/03/2012	9	0.4440
28/03/2012	10	0.3680
28/03/2012	11	0.217333333333333
28/03/2012	12	0.4840
29/08/2012	1	0.26
29/08/2012	2	0.147368421052632
29/08/2012	3	0.335789473684211
29/08/2012	4	0.238947368421053
29/08/2012	5	0.550526315789474
29/08/2012	6	0.411578947368421
29/08/2012	7	0.327368421052632
29/08/2012	8	0.397894736842105
29/08/2012	9	0.423157894736842
29/08/2012	10	0.473684210526316
29/08/2012	11	0.4
29/08/2012	12	0.630526315789474
30/04/2012	1	0.213333333333333
30/04/2012	2	0.301111111111111
30/04/2012	3	0.433333333333333
30/04/2012	4	0.322222222222222
30/04/2012	5	0.326666666666667
30/04/2012	6	0.621111111111111
30/04/2012	7	0.393333333333333
30/04/2012	8	0.331111111111111
30/04/2012	9	0.312222222222222
30/04/2012	10	0.346666666666667
30/04/2012	11	0.343333333333333
30/04/2012	12	0.393333333333333
31/05/2012	1	0.235294117647059
31/05/2012	2	0.165882352941176
31/05/2012	3	0.112941176470588
31/05/2012	4	0.204705882352941
31/05/2012	5	0.361176470588235
31/05/2012	6	0.328235294117647
31/05/2012	7	0.24
31/05/2012	8	0.298823529411765
31/05/2012	9	0.231764705882353
31/05/2012	10	0.310588235294118
31/05/2012	11	0.203529411764706
31/05/2012	12	0.150588235294118

## Sheet: Macrobenthos
Date	Plot	Sampling point	Type	Individuals m-2
02/04/2012	1	1	Capitellidae	1018.591636
02/04/2012	1	2	Capitellidae	509.2958179
02/04/2012	2	1	Capitellidae	4838.31027
02/04/2012	2	2	Capitellidae	1145.91559
02/04/2012	3	1	Capitellidae	1145.91559
02/04/2012	3	2	Capitellidae	2673.803044
02/04/2012	4	1	Capitellidae	891.2676813
02/04/2012	4	2	Capitellidae	1145.91559
02/04/2012	5	1	Capitellidae	1018.591636
02/04/2012	5	2	Capitellidae	1273.239545
02/04/2012	6	1	Capitellidae	2164.507226
02/04/2012	6	2	Capitellidae	1400.563499
02/04/2012	7	1	Capitellidae	381.9718634
02/04/2012	7	2	Capitellidae	381.9718634
02/04/2012	8	1	Capitellidae	3565.070725
02/04/2012	8	2	Capitellidae	1145.91559
02/04/2012	9	1	Capitellidae	3183.098862
02/04/2012	9	2	Capitellidae	1909.859317
02/04/2012	10	1	Capitellidae	0
02/04/2012	10	2	Capitellidae	891.2676813
02/04/2012	11	1	Capitellidae	0
02/04/2012	11	2	Capitellidae	0
02/04/2012	12	1	Capitellidae	509.2958179
02/04/2012	12	2	Capitellidae	4965.634224
03/11/2012	1	1	Capitellidae	1145.91559
03/11/2012	1	2	Capitellidae	636.6197724
03/11/2012	2	1	Capitellidae	1782.535363
03/11/2012	2	2	Capitellidae	891.2676813
03/11/2012	3	1	Capitellidae	1400.563499
03/11/2012	3	2	Capitellidae	636.6197724
03/11/2012	4	1	Capitellidae	2164.507226
03/11/2012	4	2	Capitellidae	763.9437268
03/11/2012	5	1	Capitellidae	0
03/11/2012	5	2	Capitellidae	127.3239545
03/11/2012	6	1	Capitellidae	636.6197724
03/11/2012	6	2	Capitellidae	1145.91559
03/11/2012	7	1	Capitellidae	254.6479089
03/11/2012	7	2	Capitellidae	509.2958179
03/11/2012	8	1	Capitellidae	254.6479089
03/11/2012	8	2	Capitellidae	4583.662361
03/11/2012	9	1	Capitellidae	891.2676813
03/11/2012	9	2	Capitellidae	1145.91559
03/11/2012	10	1	Capitellidae	0
03/11/2012	10	2	Capitellidae	127.3239545
03/11/2012	11	1	Capitellidae	254.6479089
03/11/2012	11	2	Capitellidae	127.3239545
03/11/2012	12	1	Capitellidae	0
03/11/2012	12	2	Capitellidae	2164.507226
03/12/2011	1	1	Capitellidae	1849.294909
03/12/2011	1	2	Capitellidae	1033.429508
03/12/2011	2	1	Capitellidae	2284.423123
03/12/2011	2	2	Capitellidae	815.865401
03/12/2011	3	1	Capitellidae	1087.820535
03/12/2011	3	2	Capitellidae	2012.467989
03/12/2011	4	1	Capitellidae	435.1282138
03/12/2011	4	2	Capitellidae	326.3461604
03/12/2011	5	1	Capitellidae	54.39102673
03/12/2011	5	2	Capitellidae	380.7371871
03/12/2011	6	1	Capitellidae	489.5192406
03/12/2011	6	2	Capitellidae	815.865401
03/12/2011	7	1	Capitellidae	217.5641069
03/12/2011	7	2	Capitellidae	0
03/12/2011	7	3	Capitellidae	326.3461604
03/12/2011	8	1	Capitellidae	1740.512855
03/12/2011	8	2	Capitellidae	2012.467989
03/12/2011	9	1	Capitellidae	1631.730802
03/12/2011	9	2	Capitellidae	924.6474544
03/12/2011	10	1	Capitellidae	598.301294
03/12/2011	10	2	Capitellidae	489.5192406
03/12/2011	11	1	Capitellidae	380.7371871
03/12/2011	11	2	Capitellidae	0
03/12/2011	12	1	Capitellidae	1087.820535
03/12/2011	12	2	Capitellidae	1577.339775
09/09/2012	1	1	Capitellidae	509.2958179
09/09/2012	1	2	Capitellidae	1400.563499
09/09/2012	2	1	Capitellidae	891.2676813
09/09/2012	2	2	Capitellidae	1909.859317
09/09/2012	3	1	Capitellidae	254.6479089
09/09/2012	3	2	Capitellidae	1273.239545
09/09/2012	4	1	Capitellidae	0
09/09/2012	4	2	Capitellidae	127.3239545
09/09/2012	5	1	Capitellidae	0
09/09/2012	5	2	Capitellidae	0
09/09/2012	6	1	Capitellidae	891.2676813
09/09/2012	6	2	Capitellidae	0
09/09/2012	7	1	Capitellidae	254.6479089
09/09/2012	7	2	Capitellidae	509.2958179
09/09/2012	8	1	Capitellidae	763.9437268
09/09/2012	8	2	Capitellidae	1018.591636
09/09/2012	9	1	Capitellidae	127.3239545
09/09/2012	9	2	Capitellidae	891.2676813
09/09/2012	10	1	Capitellidae	127.3239545
09/09/2012	10	2	Capitellidae	891.2676813
09/09/2012	11	1	Capitellidae	127.3239545
09/09/2012	11	2	Capitellidae	254.6479089
09/09/2012	12	1	Capitellidae	1527.887454
09/09/2012	12	2	Capitellidae	636.6197724
26/06/2012	1	1	Capitellidae	1145.91559
26/06/2012	1	2	Capitellidae	509.2958179
26/06/2012	2	1	Capitellidae	636.6197724
26/06/2012	2	2	Capitellidae	2801.126998
26/06/2012	3	1	Capitellidae	636.6197724
26/06/2012	3	2	Capitellidae	1400.563499
26/06/2012	4	1	Capitellidae	509.2958179
26/06/2012	4	2	Capitellidae	381.9718634
26/06/2012	5	1	Capitellidae	254.6479089
26/06/2012	5	2	Capitellidae	509.2958179
26/06/2012	6	1	Capitellidae	1018.591636
26/06/2012	6	2	Capitellidae	1145.91559
26/06/2012	7	1	Capitellidae	636.6197724
26/06/2012	7	2	Capitellidae	254.6479089
26/06/2012	8	1	Capitellidae	2291.831181
26/06/2012	8	2	Capitellidae	2546.479089
26/06/2012	9	1	Capitellidae	3819.718634
26/06/2012	9	2	Capitellidae	509.2958179
26/06/2012	10	1	Capitellidae	509.2958179
26/06/2012	10	2	Capitellidae	509.2958179
26/06/2012	11	1	Capitellidae	254.6479089
26/06/2012	11	2	Capitellidae	127.3239545
26/06/2012	12	1	Capitellidae	2546.479089
26/06/2012	12	2	Capitellidae	1782.535363
31/01/2012	1	1	Capitellidae	636.6197724
31/01/2012	1	2	Capitellidae	2419.155135
31/01/2012	2	1	Capitellidae	3947.042589
31/01/2012	2	2	Capitellidae	2291.831181
31/01/2012	3	1	Capitellidae	1909.859317
31/01/2012	3	2	Capitellidae	2037.183272
31/01/2012	4	1	Capitellidae	763.9437268
31/01/2012	4	2	Capitellidae	0
31/01/2012	5	1	Capitellidae	891.2676813
31/01/2012	5	2	Capitellidae	254.6479089
31/01/2012	6	1	Capitellidae	509.2958179
31/01/2012	6	2	Capitellidae	1400.563499
31/01/2012	7	1	Capitellidae	254.6479089
31/01/2012	7	2	Capitellidae	891.2676813
31/01/2012	8	1	Capitellidae	2928.450953
31/01/2012	8	2	Capitellidae	8276.057041
31/01/2012	9	1	Capitellidae	2673.803044
31/01/2012	9	2	Capitellidae	763.9437268
31/01/2012	10	1	Capitellidae	254.6479089
31/01/2012	10	2	Capitellidae	636.6197724
31/01/2012	11	1	Capitellidae	1273.239545
31/01/2012	11	2	Capitellidae	1145.91559
31/01/2012	12	1	Capitellidae	1655.211408
31/01/2012	12	2	Capitellidae	5347.606088
02/04/2012	1	1	Oligochaeta	1655.211408
02/04/2012	1	2	Oligochaeta	127.3239545
02/04/2012	2	1	Oligochaeta	2673.803044
02/04/2012	2	2	Oligochaeta	1909.859317
02/04/2012	3	1	Oligochaeta	1655.211408
02/04/2012	3	2	Oligochaeta	2291.831181
02/04/2012	4	1	Oligochaeta	1909.859317
02/04/2012	4	2	Oligochaeta	636.6197724
02/04/2012	5	1	Oligochaeta	0
02/04/2012	5	2	Oligochaeta	254.6479089
02/04/2012	6	1	Oligochaeta	381.9718634
02/04/2012	6	2	Oligochaeta	763.9437268
02/04/2012	7	1	Oligochaeta	0
02/04/2012	7	2	Oligochaeta	0
02/04/2012	8	1	Oligochaeta	1909.859317
02/04/2012	8	2	Oligochaeta	1273.239545
02/04/2012	9	1	Oligochaeta	1400.563499
02/04/2012	9	2	Oligochaeta	2546.479089
02/04/2012	10	1	Oligochaeta	127.3239545
02/04/2012	10	2	Oligochaeta	1527.887454
02/04/2012	11	1	Oligochaeta	254.6479089
02/04/2012	11	2	Oligochaeta	127.3239545
02/04/2012	12	1	Oligochaeta	381.9718634
02/04/2012	12	2	Oligochaeta	4583.662361
03/11/2012	1	1	Oligochaeta	891.2676813
03/11/2012	1	2	Oligochaeta	1782.535363
03/11/2012	2	1	Oligochaeta	254.6479089
03/11/2012	2	2	Oligochaeta	763.9437268
03/11/2012	3	1	Oligochaeta	763.9437268
03/11/2012	3	2	Oligochaeta	1782.535363
03/11/2012	4	1	Oligochaeta	5092.958179
03/11/2012	4	2	Oligochaeta	636.6197724
03/11/2012	5	1	Oligochaeta	127.3239545
03/11/2012	5	2	Oligochaeta	0
03/11/2012	6	1	Oligochaeta	763.9437268
03/11/2012	6	2	Oligochaeta	127.3239545
03/11/2012	7	1	Oligochaeta	381.9718634
03/11/2012	7	2	Oligochaeta	381.9718634
03/11/2012	8	1	Oligochaeta	3310.422816
03/11/2012	8	2	Oligochaeta	4583.662361
03/11/2012	9	1	Oligochaeta	1527.887454
03/11/2012	9	2	Oligochaeta	1273.239545
03/11/2012	10	1	Oligochaeta	509.2958179
03/11/2012	10	2	Oligochaeta	381.9718634
03/11/2012	11	1	Oligochaeta	254.6479089
03/11/2012	11	2	Oligochaeta	127.3239545
03/11/2012	12	1	Oligochaeta	381.9718634
03/11/2012	12	2	Oligochaeta	254.6479089
03/12/2011	1	1	Oligochaeta	652.6923208
03/12/2011	1	2	Oligochaeta	1142.211561
03/12/2011	2	1	Oligochaeta	652.6923208
03/12/2011	2	2	Oligochaeta	2012.467989
03/12/2011	3	1	Oligochaeta	1522.948748
03/12/2011	3	2	Oligochaeta	0
03/12/2011	4	1	Oligochaeta	435.1282138
03/12/2011	4	2	Oligochaeta	489.5192406
03/12/2011	5	1	Oligochaeta	0
03/12/2011	5	2	Oligochaeta	652.6923208
03/12/2011	6	1	Oligochaeta	924.6474544
03/12/2011	6	2	Oligochaeta	815.865401
03/12/2011	7	1	Oligochaeta	217.5641069
03/12/2011	7	2	Oligochaeta	489.5192406
03/12/2011	7	3	Oligochaeta	380.7371871
03/12/2011	8	1	Oligochaeta	924.6474544
03/12/2011	8	2	Oligochaeta	0
03/12/2011	9	1	Oligochaeta	1359.775668
03/12/2011	9	2	Oligochaeta	1087.820535
03/12/2011	10	1	Oligochaeta	271.9551337
03/12/2011	10	2	Oligochaeta	543.9102673
03/12/2011	11	1	Oligochaeta	217.5641069
03/12/2011	11	2	Oligochaeta	326.3461604
03/12/2011	12	1	Oligochaeta	0
03/12/2011	12	2	Oligochaeta	163.1730802
09/09/2012	1	1	Oligochaeta	127.3239545
09/09/2012	1	2	Oligochaeta	127.3239545
09/09/2012	2	1	Oligochaeta	254.6479089
09/09/2012	2	2	Oligochaeta	763.9437268
09/09/2012	3	1	Oligochaeta	509.2958179
09/09/2012	3	2	Oligochaeta	1145.91559
09/09/2012	4	1	Oligochaeta	763.9437268
09/09/2012	4	2	Oligochaeta	254.6479089
09/09/2012	5	1	Oligochaeta	509.2958179
09/09/2012	5	2	Oligochaeta	636.6197724
09/09/2012	6	1	Oligochaeta	254.6479089
09/09/2012	6	2	Oligochaeta	127.3239545
09/09/2012	7	1	Oligochaeta	127.3239545
09/09/2012	7	2	Oligochaeta	0
09/09/2012	8	1	Oligochaeta	1145.91559
09/09/2012	8	2	Oligochaeta	1527.887454
09/09/2012	9	1	Oligochaeta	127.3239545
09/09/2012	9	2	Oligochaeta	381.9718634
09/09/2012	10	1	Oligochaeta	127.3239545
09/09/2012	10	2	Oligochaeta	636.6197724
09/09/2012	11	1	Oligochaeta	636.6197724
09/09/2012	11	2	Oligochaeta	0
09/09/2012	12	1	Oligochaeta	2164.507226
09/09/2012	12	2	Oligochaeta	891.2676813
26/06/2012	1	1	Oligochaeta	763.9437268
26/06/2012	1	2	Oligochaeta	381.9718634
26/06/2012	2	1	Oligochaeta	1145.91559
26/06/2012	2	2	Oligochaeta	1527.887454
26/06/2012	3	1	Oligochaeta	0
26/06/2012	3	2	Oligochaeta	509.2958179
26/06/2012	4	1	Oligochaeta	0
26/06/2012	4	2	Oligochaeta	1782.535363
26/06/2012	5	1	Oligochaeta	381.9718634
26/06/2012	5	2	Oligochaeta	254.6479089
26/06/2012	6	1	Oligochaeta	0
26/06/2012	6	2	Oligochaeta	381.9718634
26/06/2012	7	1	Oligochaeta	636.6197724
26/06/2012	7	2	Oligochaeta	254.6479089
26/06/2012	8	1	Oligochaeta	891.2676813
26/06/2012	8	2	Oligochaeta	1145.91559
26/06/2012	9	1	Oligochaeta	3055.774907
26/06/2012	9	2	Oligochaeta	381.9718634
26/06/2012	10	1	Oligochaeta	763.9437268
26/06/2012	10	2	Oligochaeta	763.9437268
26/06/2012	11	1	Oligochaeta	381.9718634
26/06/2012	11	2	Oligochaeta	509.2958179
26/06/2012	12	1	Oligochaeta	891.2676813
26/06/2012	12	2	Oligochaeta	1909.859317
31/01/2012	1	1	Oligochaeta	763.9437268
31/01/2012	1	2	Oligochaeta	1145.91559
31/01/2012	2	1	Oligochaeta	3947.042589
31/01/2012	2	2	Oligochaeta	5220.282133
31/01/2012	3	1	Oligochaeta	4329.014452
31/01/2012	3	2	Oligochaeta	3055.774907
31/01/2012	4	1	Oligochaeta	1527.887454
31/01/2012	4	2	Oligochaeta	127.3239545
31/01/2012	5	1	Oligochaeta	509.2958179
31/01/2012	5	2	Oligochaeta	636.6197724
31/01/2012	6	1	Oligochaeta	1018.591636
31/01/2012	6	2	Oligochaeta	636.6197724
31/01/2012	7	1	Oligochaeta	1145.91559
31/01/2012	7	2	Oligochaeta	891.2676813
31/01/2012	8	1	Oligochaeta	1909.859317
31/01/2012	8	2	Oligochaeta	4710.986316
31/01/2012	9	1	Oligochaeta	2037.183272
31/01/2012	9	2	Oligochaeta	891.2676813
31/01/2012	10	1	Oligochaeta	254.6479089
31/01/2012	10	2	Oligochaeta	763.9437268
31/01/2012	11	1	Oligochaeta	1145.91559
31/01/2012	11	2	Oligochaeta	1018.591636
31/01/2012	12	1	Oligochaeta	1018.591636
31/01/2012	12	2	Oligochaeta	1782.535363
